# Supplementary material for: SigB modulates expression of novel SigB regulon members via Bc1009 in non-stressed and heat-stressed cells revealing its alternative roles in Bacillus cereus
Source: BMC Microbiol. 2023 Feb 10;23:37. doi: 10.1186/s12866-023-02783-3 (PMC9912610; doi:10.1186/s12866-023-02783-3)
Supplement: Supplementary file 1 — Additional file 1: Supplementary Figure S1. Heat regulon genes/proteins in Bacillus cereus ATCC14579. Supplementary Figure S2. Flagella quick staining of wt cells (A), ΔsigB cells (B) and Δbc1009 cells (C). Flagella indicated with yellow arrow. Supplementary Figure S3. BC1009- dependent proteins after heat shock. Supplementary Table S1. Oligonucleotides used in this study. Supplementary Table S2A. Induced and downregulated proteins upon heat shock (30°C to 42°C) in Bacillus cereus ATCC14579 wt. Supplementary Table S2B. Induced and downregulated genes upon heat shock (30°C to 42°C) in Bacillus cereus ATCC14579 wt. Supplementary Table S3B. SigB-dependent induced and downregulated genes upon heat shock (30°C to 42°C) in Bacillus cereus wt cells versus ΔsigB and Δbc1009 mutants. Supplementary Table S4A. Bc1009-dependent proteins in Bacillus cereus upon heat shock (30°C to 42°C) in wt cells versus Δbc1009 mutant. Supplementary Table S4B. Bc1009-dependent genes in Bacillus cereus upon heat shock (30°C to 42°C) in wt cells versus Δbc1009 mutant. Supplementary Table S5A. Differentially regulated SigB- dependent or SigB and Bc1009-dependent proteins in non-heat-stressed condition at 30°C in B. cereus ATCC14579 wt cells versus ΔsigB and Δbc1009 mutants. Supplementary Table S5B. Differentially regulated SigB- dependent or SigB and Bc1009-dependent genes in non-heat-stressed condition at 30°C in B. cereus ATCC14579 wt cells versus ΔsigB and Δbc1009 mutants. [file 12866_2023_2783_MOESM1_ESM.zip › Supplementary Tables Final_revised.xlsx]

## Sheet: Tab S1
Supplementary Table S1: Oligonucleotides used in this study
qPCR amplification	Target genes	Sequence 5' to 3'
QPCR_sigB_F	sigB (bc1004)	CAATGTGATGAAGCGCAGGA
QPCR_sigB_R	sigB (bc1004)	CGGTCCGCCTTTTGAATAGC
QPCR_tufA_F	tufA (bc0129)	GCCCAGGTCACGCTGACTAT
QPCR_tufA_R	tufA (bc0129)	TCACGTGTTTGAGGCATTGG
QPCR_BC4306_F	gatB/Yqey (bc4306)	AGCTGGTCGTGAAGACCTTG
QPCR_BC4306_R	gatB/Yqey (bc4306)	CGGCATAACAGCAGTCATCA
QPCR_BC4307_F	rpsU (bc4307)	AAGATCGGTTTCTAAAACTGGTACA
QPCR_BC4307_R	rpsU (bc4307)	TTTCTTGCCGCTTCAGATTTC
QPCR_BC4952_F	nifU (bc4952)	TGGAAAACCCACATATGCAA
QPCR_BC4952_R	nifU (bc4952)	GCGCTCGATACCAGCTTTT
QPCR_BC1002_F	rsbV (bc1002)	TGCCTATTGCAAGCGAAAAA
QPCR_BC1002_R	rsbV (bc1002)	CACCTAAACCGGTGCTATCCA
QPCR_BC1003_F	rsbW (bc1003)	TGCGGATAATGGGGTTAGCTT
QPCR_BC1003_R	rsbW (bc1003)	TTCCGGCAAATGTTCTACTGG
QPCR_BC1005_F	orf4 (bc1005)	CCCACTACGATCCCTTTACCAG
QPCR_BC1005_R	orf4 (bc1005)	TTTCGCTGCCTGTTCTTTTCTC
QPCR_BC1006_F	rsbY (bc1006)	TGCCTGAAATTGATGGACTTGA
QPCR_BC1006_R	rsbY (bc1006)	CGGCCAATTTATTTGCATCC
QPCR_BC1008_F	rsbK (bc1008)	TGGATTGTTTTCCAACATCAGC
QPCR_BC1008_R	rsbK (bc1008)	CAAACTTCTTGCGGTGCATTT
QPCR_BC1009_F	hpt (bc1009)	GAACGCCATTCACTCTACTACTATTTC
QPCR_BC1009_R	hpt (bc1009)	TGTTGTCATTAAAGCATAAAAATGATG
Mutant construction	Target genes	Sequence 5' to 3'
KO BC1009_Up_BamHI_F	bc1009	CACCGGATCCCTTTTAAATAGCATGATAGAACTTGA
KO BC1009_Up_NotI_R	bc1009	TGAAGCGGCCGCATCGTAATATTCCTTTCCATATAGTAA
KO_BC1009_DOWN_NotI_F	bc1009	CACTGCGGCCGCCTTAGAATGTTTGTTATCCTCT
KO_BC1009_DOWN_SalI_R	bc1009	ACTAGTCGACTTACTGCAATCACTTCATCTTCA
KO_BC1004_UP_BamHI_F	sigB (bc1004)	TCGAGGATCCTTATTCTTACGACTTGCCTTGGTTC
KO_BC1004_UP_NotI_R	sigB (bc1004)	ATCTGCGGCCGCCATCATTCTCCACCTGCTCTC
KO_BC1004_DOWN_NotI_F	sigB (bc1004)	TGCAGCGGCCGCATTTTTAGATACATAA
KO_BC1004_DOWN_HindIII_R	sigB (bc1004)	CAGTAAGCTTATTTAATTCCGATTTCAAG
Genomic integration check primers	Target genes	Sequence 5' to 3'
KO BC1004_UPFlank_F	sigB (bc1004)	CCCCCACTCATTAACATTACACTTTCT
KO BC1004_DOWNFlank_R	sigB (bc1004)	TATATGATCTTCTCTTAATGGGCTACTT
KO BC1009_UPFlank_F	hpt (bc1009)	GTTTACGAAACCATTTCTTCACATACT
KO BC1009_DOWNFlank_R	hpt (bc1009)	GAATTCGCATACGTCCCATAATACTA

## Sheet: Tab S2A
Supplementary Table S2A: Induced and downregulated proteins after heat shock (30°C > 42°C) in Bacillus cereus ATCC14579 wt
log2 FC_T20: log 2 protein fold change values at T20 timepoint
log2 FC_T40: log 2 protein fold change values at T40 timepoint
				wt 42°C / wt 30°C
No	Locus Tag	Protein	Annotation	log2 FC_T20	log2 FC_T40	COG
1	BC0075	CysK	Cysteine synthase	1.03023	1.2344	E
2	BC0099	CtsR	Transcriptional regulator ctsR	3.62135	3.2565	K
3	BC0100	McsA	ClpC ATPase	5.17372	5.21705	S
4	BC0101	McsB	Arginine kinase	4.69261	4.69939	E
5	BC0102	ClpC	Negative regulator of genetic competence clpC/mecB	2.44101	2.45066	O
6	BC0215	Pbp2_oppA	substrate-binding component of an ABC-type oligopetide import system	1.25293	0.994385	E
7	BC0218		Pyrroline-5-carboxylate reductase	0.721055	1.07101	E
8	BC0291	YdiH	AT-rich DNA-binding protein	0.795472	0.916454	R
9	BC0294	GroES	10 kDa chaperonin GROES	0.85898	0.714734	O
10	BC0295	GroEL	60 kDa chaperonin GROEL	2.28696	2.20909	O
11	BC0361	YxkH	Polysaccharide deacetylase	0.864042	1.17058	G
12	BC0371		Mandelate racemase/muconate lactonizing enzyme family protein	2.10482	2.76488	MR
13	BC0385	TrxBH	Thioredoxin reductase, posttranslational modification, protein turnover, chaperones	4.17173	4.0173	O
14	BC0405		Arginine repressor, argR	5.8946	5.37469	K
15	BC0442	YceC	Tellurium resistance protein terD	0.920047	1.34527	T
16	BC0491		Formate acetyltransferase, key step in anaerobic glycolysis	0.728285	1.35842	C
17	BC0492		Pyruvate formate-lyase activating enzyme, key step in anaerobic glycolysis	0.9406	1.16611	O
18	BC0538		protein with unknown function	1.33429	1.53776	S
19	BC0558	YuaG	Flottilin	0.958017	1.39327	S
20	BC0616	YfiY	Iron(III) dicitrate-binding protein	0.978813	0.789469	P
21	BC0668	YdjL	(R,R)-butanediol dehydrogenase	0.882763	1.57687	ER
22	BC0679		Cell wall-binding protein	0.686131	0.660631	S, S
23	BC0707		Ferrous iron transport protein B	0.94215	2.21377	P
24	BC0805		outer surface protein	0.976908	2.22759	S
25	BC0824		Lactoylglutathione lyase	1.81362	3.6206	E
26	BC0862	YfkM	Protease I	2.91859	2.22013	R
27	BC0863	KatE	Catalase	3.55007	2.34382	P
28	BC0883	AlsS	Acetolactate synthase large subunit	1.1808	2.68191	EH
29	BC0884	AlsD	Alpha-acetolactate decarboxylase	1.61388	3.54831	Q
30	BC0998	YflT	General stress protein 17M	7.29613	6.83765	S
31	BC0999	CsbDH	General stress protein (hyperosmotic & cold)	8.60478	8.0244	S
32	BC1002	RsbV	Anti-sigma B factor antagonist		2.73058	U
33	BC1003	RsbW	Anti-sigma B factor	4.2936	3.46471	T
34	BC1004	SigB	RNA polymerase sigma-B factor	6.00542	5.32742	K
35	BC1005		Bacterioferritin	4.42672	3.35324	P
36	BC1010		hypothetical protein	3.91472	2.87798	S
37	BC1012		unknown	2.67134	2.87939	S
38	BC1069	HemH	Ferrochelatase	1.15637	1.62778	H
39	BC1115		Transcriptional regulator, AraC family	0.585755	1.00292	K, S
40	BC1125		S-layer homology domain	2.03251	1.96457	S
41	BC1126		S-layer homology domain	2.25429	3.15957	S
42	BC1127		Malate synthase	2.71261	2.04609	C
43	BC1168	ClpB	ClpB protein	1.30534	1.48739	O
44	BC1181	OppC	Oligopeptide transport system permease protein oppC	3.84681	3.7113	EP
45	BC1185		Oligopeptide-binding protein oppA	1.12206	1.13555	E
46	BC1225	YjcG	2'-5' RNA ligase	1.37598	2.28246	J
47	BC1246		NADH dehydrogenase	0.915256	1.29041	R
48	BC1251	OdhB	Dihydrolipoamide succinyltransferase component (E2) of 2-oxoglutarate dehydrogenase complex	1.35429	1.35926	C
49	BC1252	OdhA	2-oxoglutarate dehydrogenase E1 component	1.56059	1.193	C
50	BC1259		hypothetical protein	1.32483	1.21224	S
51	BC1285	YwdH	Aldehyde dehydrogenase (NAD(P)+)	0.887721	0.859279	C
52	BC1305	YvbY	hypothetical protein	0.634934	1.17543	S
53	BC1308	YwcJ	Nitrite transporter	2.84597	3.88548	P
54	BC1316	PhaR	PhaR protein	1.49577	1.44477	S
55	BC1415		Glyoxylate reductase (NADP+)	0.785269	1.31	CHR
56	BC1448		Nitric oxide dioxygenase	1.05183	3.19543	C, C
57	BC1498	YpfD	SSU ribosomal protein S1P	0.954553	1.25195	J
58	BC1515		Nucleoside diphosphate kinase	1.18184	2.65492	F
59	BC1528	YugP	hypothetical Membrane Spanning Protein	0.644592	0.759018	R
60	BC1540	PanB	3-methyl-2-oxobutanoate hydroxymethyltransferase	2.0428	3.05675	H
61	BC1542	PanD	Aspartate 1-decarboxylase	2.09189	2.6963	H
62	BC1566	YpwA	Thermostable carboxypeptidase 1	0.717134	1.3007	E
63	BC1576		Thiosulfate sulfurtransferase	0.900376	1.71216	P
64	BC1603		0	0.587107	0.745156	K
65	BC1652		hypothetical protein	1.86485	2.05408	S
66	BC1726		hypothetical Membrane Spanning Protein	2.01275	2.07765	S
67	BC1814		Transcriptional regulator, TetR family	1.44769	2.35648	K
68	BC1952		Nitroreductase family protein	2.72671	3.82711	R
69	BC1964		Homoserine dehydrogenase	1.81972	1.76107	E
70	BC1994	NadE	NH(3)-dependent NAD(+) synthetase	0.668573	0.831413	H
71	BC2011	Dps1	Non-specific DNA-binding protein Dps / Iron-binding ferritin-like antioxidant protein / Ferroxidase	1.39622	1.95921	P
72	BC2035		Magnesium and cobalt transport protein corA	1.6363	1.3973	P
73	BC2051		Ribosomal-protein-alanine acetyltransferase	2.21675	2.63942	KR
74	BC2118	NarG	Respiratory nitrate reductase alpha chain	1.19459	2.69069	C
75	BC2119	NarH	Respiratory nitrate reductase beta chain	0.955985	1.79323	C
76	BC2136	NasD	Nitrite reductase [NAD(P)H] large subunit	1.92892	4.40242	C
77	BC2147	RapG	Response regulator aspartate phosphatase	1.13824	0.798297	R
78	BC2213	YueJ	Pyrazinamidase	0.821472	0.974819	Q
79	BC2214		Small heat shock protein	1.74096	1.67297	O
80	BC2220	AdhA	Alcohol dehydrogenase	0.76146	1.77445	R
81	BC2241		Succinate-semialdehyde dehydrogenase [NADP+]	0.942061	0.944721	C
82	BC2295	SbcD	Exonuclease SbcD	0.997562	1.39482	L
83	BC2299		hypothetical protein	2.26801	3.75123	S
84	BC2313		unknown	1.31153	2.25108	L
85	BC2355		hypothetical protein	5.01385	5.64399	S
86	BC2752	YpeB	hypothetical Membrane Spanning Protein	2.0828	1.97919	S
87	BC2753	SleB	Cell wall hydrolase cwlJ	1.54726	1.07086	M, M
88	BC2850	YkfB	Mandelate racemase/muconate lactonizing enzyme family protein	3.06735	2.64276	MR
89	BC2892		hypothetical protein	1.70639	1.64754	S
90	BC2939	TyrA	Arogenate dehydrogenase	1.92684	2.20933	E
91	BC2940		Histidinol-phosphate aminotransferase	2.9536	3.00432	E
92	BC2942	AroA	Chorismate mutase	1.25304	1.34479	E, E
93	BC3028		Phosphohydrolase (MutT/nudix family protein)	1.29182	1.67788	LR
94	BC3065		Permease	1.21786	1.15004	S
95	BC3110	YndF	Spore germination protein BC	5.90257	5.66872	S
96	BC3132		General stress protein 17M	2.69993	2.89311	S
97	BC3201	YkoH	Two component system histidine kinase	0.746399	1.57482	T
98	BC3272		hypothetical Cytosolic Protein	0.80512	1.63243	S
99	BC3298		hypothetical Cytosolic Protein	1.54265	1.67184	S
100	BC3329		ABC transporter ATP-binding protein	3.33015	2.97592	V
101	BC3353		hypothetical protein	1.43338	1.8883	S
102	BC3600		Protease HhoA	0.74702	1.57276	O
103	BC3601	YclJ	Two-component response regulator	0.754979	1.38413	TK
104	BC3603		Anaerobic ribonucleoside-triphosphate reductase	3.03759	4.96552	F
105	BC3676		hypothetical protein	0.886649	1.45825	S
106	BC3760	YckE	6-phospho-beta-glucosidase	0.736493	1.17025	G
107	BC3772	YmcB	tRNA 2-methylthioadenosine synthase	0.966491	1.49944	J
108	BC3798	DapG	Aspartokinase	0.776012	0.967957	E
109	BC3828	ClpQ	ATP-dependent protease hslV	0.929053	1.42597	O
110	BC3831	TopA	DNA topoisomerase I	1.86846	2.12225	L, L
111	BC3856	RpmB	LSU ribosomal protein L28P	5.9981	6.34932	J
112	BC3870	YlzA	hypothetical protein	0.695339	1.04447	S
113	BC3891	PyrR	Uracil phosphoribosyltransferase	0.652183	0.781763	F
114	BC3908		Cell division protein ftsQ	2.16335	2.50158	M
115	BC3994		Exopolyphosphatase	2.06372	2.53484	FP
116	BC4054	NagB	Glucosamine-6-phosphate isomerase	1.47443	2.17617	G
117	BC4055	NagA	N-acetylgalactosamine-6-phosphate deacetylase	2.63956	2.94123	G
118	BC4093		Ribosomal-protein-serine acetyltransferase	1.08502	1.80069	J
119	BC4099		hypothetical protein	1.20538	1.95424	S
120	BC4121	NhaC	Tyrosine transporter	1.2315	0.870101	C
121	BC4124		Transcriptional regulator, MarR family	1.23631	1.12814	K
122	BC4179	YqiB	Exodeoxyribonuclease VII large subunit	0.620843	0.648948	L
123	BC4240		Transcriptional regulator	1.79271	2.26996	K
124	BC4250		5-methyltetrahydrofolate--homocysteine methyltransferase	0.975284	3.13101	E, E
125	BC4311	DnaJ	Chaperone protein dnaJ	0.958931	1.04012	O
126	BC4312	DnaK	Chaperone protein dnaK	0.746545	0.715805	O
127	BC4313	GrpE	GrpE protein	1.00576	0.983166	O
128	BC4315	HemN	Coproporphyrinogen oxidase, anaerobic	4.31074	4.24094	H
129	BC4329	YqeJ	Nicotinate-nucleotide adenylyltransferase	1.04122	0.907809	H
130	BC4354	YfiE	Glyoxalase family protein	5.16987	3.41919	R
131	BC4369	YrrT	Dimethyladenosine transferase	1.2125	1.22545	QR
132	BC4392	YrvO	Cysteine desulfhydrase	0.88629	0.807068	E
133	BC4394	YrvN	ATPase, AAA family	0.994773	1.76089	L
134	BC4427	PheA	Prephenate dehydratase	0.885072	1.04418	E
135	BC4449		hypothetical Membrane Spanning Protein	1.52244	1.22847	L
136	BC4454		hypothetical protein	1.40288	0.993501	S
137	BC4459		Type I restriction-modification system methylation subunit	1.65166	1.18314	V
138	BC4510	YhaQ	Sodium export ATP-binding protein	0.765763	0.60478	R
139	BC4525	YsiA	Transcriptional regulator, TetR family	1.51301	1.70954	K
140	BC4571	YsdC	Deblocking aminopeptidase	1.04725	1.31624	G
141	BC4584	YtaG	Dephospho-CoA kinase	1.67771	1.80961	H
142	BC4607	YtrI	hypothetical protein	1.39689	3.43347	S
143	BC4613	YtkL	Metal-dependent hydrolase	1.30684	1.38587	R
144	BC4623		Alanine dehydrogenase	0.805162	1.14903	E
145	BC4625		Universal stress protein family	1.11256	1.61778	T
146	BC4650		Transcriptional regulators, LysR family	2.86093	2.33143	K
147	BC4653	YtsP	GAF domain-containing proteins	0.984965	0.969275	T
148	BC4678		Aminopeptidase	0.667489	0.908852	E
149	BC4693	YtoP	Deblocking aminopeptidase	1.0698	1.42638	G
150	BC4702	YtjP	Xaa-His dipeptidase	1.15126	0.987827	E
151	BC4792		Cytochrome d ubiquinol oxidase subunit I	1.60564	3.72331	C
152	BC4816	BmrU	hypothetical protein	0.821772	0.868582	IR
153	BC4860		hypothetical protein	0.983635	0.728159	S
154	BC4870		L-lactate dehydrogenase	1.08639	1.46166	C
155	BC4900	YugI	S1-type RNA-binding domain	0.831395	0.702255	J
156	BC4915		ComA operon protein 2	1.07067	0.788755	Q
157	BC4926	YumC	Thioredoxin reductase	1.94761	2.16897	O
158	BC4931	YbbK	hypothetical Cytosolic Protein	0.815284	1.42792	S
159	BC4936	DapF	Diaminopimelate epimerase	1.08373	1.41555	E
160	BC4954	YutH	CotS-related protein	0.680157	1.24822	S
161	BC4958		NAD(P)H dehydrogenase [quinone]	0.719025	0.855152	R
162	BC4961	YutE	hypothetical Cytosolic Protein	0.954985	1.40206	S
163	BC4996	Ldh	L-lactate dehydrogenase	0.647829	1.0087	C
164	BC5008	YqgV	hypothetical Cytosolic Protein	1.06632	1.58897	S
165	BC5028		Two-component response regulator vanRB	1.6783	1.94956	TK
166	BC5035	YitW	Phenylacetic acid degradation protein paaD	1.02449	0.758352	R
167	BC5059		unknown	1.64572	2.56468	K
168	BC5065		Methyl-accepting chemotaxis protein	2.31373	1.42348	NT
169	BC5080		Methyltransferase	3.85066	3.82806	QR
170	BC5152	ClpP	ATP-dependent Clp protease proteolytic subunit	1.11172	1.18118	OU
171	BC5177	YwqN	Trp repressor binding protein	4.2943	4.7726	R
172	BC5190	YvyD	Probable Sigma (54) modulation protein / SSU ribosomal protein S30P	1.17007	1.44433	J
173	BC5199	YvyE	Xaa-Pro dipeptidase	1.20277	1.06225	S
174	BC5234	LytE	N-acetylmuramoyl-L-alanine amidase	1.14584	1.8526	M, T
175	BC5279		Tyrosine-protein kinase (capsular polysaccharide biosynthesis)	1.27862	2.07189	D
176	BC5322	YwrF	Nitrilotriacetate monooxygenase component B	1.41958	2.23932	R
177	BC5327		Stage II sporulation protein R	1.21351	1.06375	S
178	BC5337	YwjG	hypothetical protein	0.750137	0.965258	KE
179	BC5376	YwhD	hypothetical Cytosolic Protein	0.698201	0.611875	S
180	BC5388	YwfI	IG hypothetical 16794	0.851712	1.49373	S
181	BC5435	YerP	Acriflavin resistance plasma membrane protein	1.61929	1.4405	V
182	BC5478		hypothetical Cytosolic Protein	0.854941	1.04033	S
183	BC1182	OppD	Oligopeptide transport ATP-binding protein oppD	0.854149		EP
184	BC1195	YjbI	Globin Family Protein	0.956365		R
185	BC1304	YvfW	iron-sulfur cluster-binding protein	0.991392		C
186	BC1317		Acetoacetyl-CoA reductase	1.251		IQR
187	BC1581		Mg(2+) P-type ATPase-like protein	0.635284		P
188	BC1712	FumC	Fumarate hydratase	1.79112		C
189	BC1715		Transcriptional regulator	2.27022		K, S
190	BC1970		hypothetical protein	3.67988		H
191	BC2087		hypothetical protein	0.623304		S
192	BC2121	NarI	Respiratory nitrate reductase gamma chain	0.750915		C
193	BC2526	YcxD	Transcriptional regulator, GntR family	1.06012		KE
194	BC3163	YdeS	Transcriptional regulator, TetR family	0.947073		K
195	BC3194		Transcriptional regulator, MarR family	3.16995		K
196	BC3438		Transcriptional regulator, PadR family	1.37437		K
197	BC3681	YneE	IG hypothetical 18106	1.8306		S
198	BC3808	TruB	tRNA pseudouridine synthase B	1.3133		J
199	BC3852	YlpC	PaaI family protein, possible transcriptional regulator	1.08758		Q
200	BC4000		Multidrug resistance protein B	1.17856		GEPR
201	BC4140		Mg(2+) transport ATPase, P-type	2.84216		P
202	BC4199	YqhS	3-dehydroquinate dehydratase	0.805927		E
203	BC4309	YqeU	surface protein	0.93827		S
204	BC4314	HrcA	Heat-inducible transcription repressor hrcA	0.75794		K
205	BC4336	SigK	RNA polymerase sigma-K factor, sporulation sigma factor	3.61344		K
206	BC4345	MhpCH	Lipase; Pimeloyl-ACP methyl ester carboxylesterase (Coenzyme transport & metabolism)	3.80446		R
207	BC4384		hypothetical protein	1.26771		S
208	BC4416		Ferrichrome-binding protein	1.26434		P
209	BC4458		Type I restriction-modification system specificity subunit	1.76235		V
210	BC4463		Stage II sporulation protein B	2.72619		S
211	BC4469	HemB	Delta-aminolevulinic acid dehydratase	0.91122		H
212	BC4516	SdhB	Succinate dehydrogenase iron-sulfur protein	0.710153		C
213	BC4517	SdhA	Succinate dehydrogenase flavoprotein subunit	0.597532		C
214	BC4592		Malate dehydrogenase	0.709508		C
215	BC4649	EzrA	Septation ring formation regulator	1.64236		D
216	BC4674		Chorismate mutase	1.9834		E, E
217	BC4679		hypothetical protein	0.982115		S
218	BC4723		Molybdopterin biosynthesis MoeB protein	1.35604		H
219	BC4820		hypothetical protein	1.16769		S
220	BC5031		Methionyl-tRNA synthetase	1.20846		J
221	BC5155	YvcK	hypothetical Cytosolic Protein	1.30237		S
222	BC5205	LevR	Transcriptional regulatory protein levR	1.53597		KT, K
223	BC5237	YdaM	N-acetylglucosaminyltransferase	1.00115		M
224	BC5333	YwjI	Fructose-1,6-bisphosphatase	0.891713		G
225	BC5422		O-Antigen ligase - like protein	1.57919		S
226	BC0061	YabN	MazG protein	0.619485		R
227	BC0622		L-threonine 3-dehydrogenase	0.77909		MG
228	BC0666		Immune inhibitor A precursor	4.55882		S
229	BC0786	YfhC	Nitroreductase family	1.41258		C
230	BC0792	YrkD	hypothetical Cytosolic Protein	1.39927		S
231	BC1323		2-aminoethylphosphonate-binding protein	1.00266		P
232	BC1410	HisF	HisF protein	0.635033		E
233	BC0016	YaaE	pyridoxine biosynthesis amidotransferase		0.617319	H
234	BC0041	YabC	Corrin/porphyrin methyltransferase		0.844235	R
235	BC0103	RadA	DNA repair protein RadA		3.39041	O
236	BC0107	YacN	2-C-methyl-D-erythritol 2,4-cyclodiphosphate synthase		1.45012	I
237	BC0186	YbbP	hypothetical Membrane Spanning Protein		0.861544	S
238	BC0265	YdcD	hypothetical Cytosolic Protein		0.994353	K
239	BC0464	YfkA	Thioredoxin-like oxidoreductases		2.19916	R
240	BC0465		unknown		0.988961	S
241	BC0466		Fumarate hydratase		0.754268	C, C
242	BC0482	NagP	PTS system, N-acetylglucosamine-specific IIBC component		1.07474	G, G
243	BC0551	YhbH	Glycosyltransferase		0.818505	S
244	BC0580		NAD-dependent malic enzyme		2.47079	C
245	BC0589		Formate dehydrogenase alpha chain		1.12387	R
246	BC0604		hypothetical protein		0.623214	S
247	BC0612		L-lactate permease		1.59042	C
248	BC0708		Ferrous iron transport protein B		1.48591	P
249	BC0709		Ferrous iron transport protein A		1.2551	P
250	BC0740		Cell wall endopeptidase, family M23/M37		0.69561	M, T
251	BC0902		S-layer protein / N-acetylmuramoyl-L-alanine amidase		1.72097	M
252	BC0958		Transcriptional regulator		6.00732	K
253	BC0991		S-layer homology domain / putative murein endopeptidase		0.873415	D
254	BC1049		Bis(5'-nucleosyl)-tetraphosphatase (asymmetrical)		0.919935	FGR
255	BC1060		Collagen adhesion protein		1.14234	M
256	BC1154		Ferrochelatase		1.78539	H
257	BC1202		Serine/threonine protein phosphatase		0.932914	T
258	BC1226	YjcH	Acetyl esterase		1.46259	P
259	BC1247		hypothetical protein		1.23989	S
260	BC1271		hypothetical protein		1.67031	S
261	BC1277		D-alanyl-D-alanine carboxypeptidase		2.30796	M
262	BC1333		CBS domain containing protein		1.34939	R
263	BC1345	YkvS	hypothetical protein		0.96084	S
264	BC1350		hypothetical protein		0.99222	S
265	BC1353	YosM	NrdI protein		0.790255	F
266	BC1403	LeuD	3-isopropylmalate dehydratase small subunit		1.82254	E
267	BC1408	HisH	Amidotransferase hisH		1.02089	E
268	BC1422	Sat	Sulfate adenylyltransferase		2.01347	P
269	BC1431		Cell wall endopeptidase, family M23/M37		1.42937	M, S
270	BC1490	YpbH	genetic competence negative regulator mecA		1.77381	OTN
271	BC1496	YccC	L-asparaginase		0.625676	EJ
272	BC1514	HepT	Farnesyltransferase		1.39542	H
273	BC1619	NfrA	Oxygen-insensitive NADPH nitroreductase		1.51109	C
274	BC1623	Hfq	Hfq protein		4.64032	R
275	BC1625	MotA	Chemotaxis motA protein		1.573	N
276	BC1626	YtxE/motS	Chemotaxis motB protein		0.673054	N
277	BC1647		Flagellum-specific ATP synthase		1.00136	NU
278	BC1651	FlgE	Flagellar hook protein flgE		1.82816	N
279	BC1653		hypothetical protein		1.98243	S
280	BC1660	YjbJ	Soluble lytic murein transglycosylase		0.918943	M
281	BC1725	DsdA	D-serine dehydratase		1.76401	E
282	BC1746		Aspartate--ammonia ligase		0.926948	E
283	BC1793		Chlorohydrolase/deaminase family protein		0.695774	FR
284	BC1818		Transcriptional regulator, TetR family		1.7639	K
285	BC1827		hypothetical Cytosolic Protein		1.78255	S
286	BC1828		Xaa-Pro aminopeptidase		0.855753	E
287	BC1867		Phage protein		2.32065	S
288	BC1938	CydA	Cytochrome d ubiquinol oxidase subunit I		1.02444	C
289	BC1962		Phosphohydrolase (MutT/nudix family protein)		1.19028	LR
290	BC2006	TlpA	Methyl-accepting chemotaxis protein, pH sensor		1.16396	NT
291	BC2013		Alpha/beta hydrolase		6.48264	R
292	BC2032	YjhB	Phosphohydrolase (MutT/nudix family protein)		1.21283	F
293	BC2074		Acetyltransferase		2.94587	KR
294	BC2077		YukE protein of unknown function		0.751305	S
295	BC2101		Formate--tetrahydrofolate ligase		0.624117	F
296	BC2105		Lactoylglutathione lyase		1.77152	E
297	BC2120	NarJ	Respiratory nitrate reductase delta chain		4.68204	C
298	BC2124	MoeBH	thiamine/molybdopterin biosynthesis MoeB-like protein		3.51402	H
299	BC2125	MoeAH	Molybdopterin biosynthesis MoeA protein, nitrate respiration		2.15028	H
300	BC2163		TPR-repeat-containing protein		1.17199	R
301	BC2164		Isoleucyl-tRNA synthetase, mupirocin resistant		1.75274	J
302	BC2195		1-acyl-sn-glycerol-3-phosphate acyltransferase		1.26777	I
303	BC2202	YpmQ	Cytochrome c oxidase Cu(A) center assembly protein		0.626933	R
304	BC2254	YodN	IG hypothetical 18022		0.964798	S
305	BC2298		Transcriptional repressor		1.19885	K
306	BC2353		unknown		0.596832	S
307	BC2424		hypothetical protein		0.753131	S
308	BC2431		PhnB protein		0.66866	S
309	BC2435		Phosphoglycerate mutase		1.69295	G
310	BC2439		Aminoacyl-histidine dipeptidase		0.646452	E
311	BC2448		D-alanyl-D-alanine carboxypeptidase		0.631246	M
312	BC2456		Peptide synthetase		0.773607	Q, Q
313	BC2567		Phage protein		0.601997	S
314	BC2579		hypothetical Cytosolic Protein		1.62144	J
315	BC2723	YurR	D-amino acid dehydrogenase small subunit		0.665027	E
316	BC2772		Methyltransferase		1.60456	QR
317	BC2919	YokD	Aminoglycoside N3'-acetyltransferase		1.48158	V
318	BC2926		hypothetical protein		1.78895	L
319	BC2938	AroE	3-phosphoshikimate 1-carboxyvinyltransferase		2.1241	E
320	BC3021		hypothetical Cytosolic Protein		1.06264	S
321	BC3078		Acetyltransferase		1.25223	R
322	BC3121		5'-nucleotidase		1.07012	F
323	BC3192		precursor of the glucomannan utilization protein ydhR		6.50792	S
324	BC3264		hypothetical protein		1.07035	L
325	BC3281		hypothetical protein		2.1277	S
326	BC3303		hypothetical protein		0.785887	J
327	BC3334		2-haloalkanoic acid dehalogenase		0.837558	R
328	BC3355	YrkA	Magnesium and cobalt efflux protein corC		2.13087	R
329	BC3368	YkgB	6-phosphogluconolactonase		5.11033	G
330	BC3392		unknown		3.55114	S
331	BC3437		hypothetical Cytosolic Protein		0.99018	S
332	BC3439		Hydroxylamine reductase		5.00383	C
333	BC3460	YwfD	Short chain dehydrogenase		0.730358	IQR
334	BC3497	YhjG	Transcriptional regulator, ArsR family		0.968183	K
335	BC3533	YoaR	Vancomycin B-type resistance protein vanW		1.58102	V
336	BC3535	YetN	IG hypothetical 17116		1.14994	S
337	BC3548	YueD	Benzil reductase		1.65614	IQR
338	BC3550		Argininosuccinate lyase		2.55215	E
339	BC3571	YrhF	hypothetical Cytosolic Protein		1.25092	S
340	BC3597	ParE	Topoisomerase IV subunit B		1.18258	L
341	BC3599	YneT	Succinyl-CoA synthetase, alpha subunit-related enzymes		0.881932	R
342	BC3731	YvgY	COP associated protein		0.832384	P
343	BC3743	PepT	Peptidase T		0.811481	E
344	BC3769	MutS	DNA mismatch repair protein mutS		1.39597	L
345	BC3790	YufP	Nucleoside transport ATP-binding protein		1.82207	R
346	BC3797	DapA	Dihydrodipicolinate synthase		0.708125	EM
347	BC3799		Aspartate-semialdehyde dehydrogenase		0.667254	E
348	BC3802	YmxH	hypothetical protein		0.959269	S
349	BC3827	ClpY	ATP-dependent hsl protease ATP-binding subunit hslU		0.9498	O
350	BC3900	YlmE	hypothetical Cytosolic Protein		0.734365	R
351	BC3952		GTPase		1.47396	J
352	BC3960	YktB	hypothetical protein		0.784597	S
353	BC3974	YkrB	Polypeptide deformylase		0.671625	J
354	BC3987		NRDH-redoxin		1.33637	O
355	BC3995	YkyB	hypothetical Cytosolic Protein		1.93977	S
356	BC4041		hypothetical protein		1.54968	S
357	BC4052		hydrolase (HAD superfamily)		0.622236	R
358	BC4084	YfjQ	Magnesium and cobalt transport protein corA		1.53283	P
359	BC4085		Pyrimidine-nucleoside phosphorylase		0.605843	F
360	BC4094	NudF	ADP-ribose pyrophosphatase		0.946601	LR
361	BC4123		Lipase/Acylhydrolase with GDSL-like motif		1.39724	E
362	BC4143	YqjE	Peptidase T		0.676593	E
363	BC4170	SpoOA	Stage 0 sporulation protein A		0.688621	TK, T, TK
364	BC4174	ArgR	Arginine repressor, argR		1.1264	K
365	BC4180	FolD	Methylenetetrahydrofolate dehydrogenase (NADP+)		0.817887	H
366	BC4203	YhcW	Phosphoglycolate phosphatase		1.73524	R
367	BC4206		Transcriptional regulator, PadR family		0.891679	K
368	BC4225		Glycine dehydrogenase [decarboxylating]		0.864744	E
369	BC4226	GcvT	Aminomethyltransferase		0.87733	E
370	BC4256		Transcriptional regulator, ArsR family		0.676408	K
371	BC4258	YqgX	Hydroxyacylglutathione hydrolase		0.622686	R
372	BC4277		Zinc-specific metalloregulatory protein		1.58058	P
373	BC4323		ComE operon protein 2		0.791143	F
374	BC4340	YdfN	NAD(P)H nitroreductase		0.599916	C
375	BC4365		Alcohol dehydrogenase		0.713174	C, C
376	BC4382	YrzL	hypothetical Cytosolic Protein		1.43419	S
377	BC4393	YrzC	RRF2 family protein		0.797058	K
378	BC4468	HemL	Glutamate-1-semialdehyde 2,1-aminomutase		0.712357	H
379	BC4481	YsoA	TPR repeat protein		0.723608	R
380	BC4483	YvbH	hypothetical protein		0.746353	S
381	BC4492		putative phosphoesterase		0.66721	R
382	BC4509	YhaP	Sodium export permease protein		1.04837	CP
383	BC4555		hypothetical protein		2.94875	S
384	BC4579	DnaI	Primosomal protein dnaI		2.49186	L
385	BC4593		Isocitrate dehydrogenase [NADP]		0.838471	C
386	BC4614	YkvY	Xaa-Pro dipeptidase		0.776403	E
387	BC4642	YtdI	ATP-NAD kinase		1.0244	G
388	BC4644		PhnB protein		1.0566	S
389	BC4692		hypothetical protein		4.55368	S
390	BC4703	YtzE	Transcriptional regulator, DeoR family		1.32971	KG
391	BC4743		unknown		1.38221	V
392	BC4762	PckA	Phosphoenolpyruvate carboxykinase [ATP]		1.88617	C
393	BC4832	YdeE	Transcriptional regulator, AraC family		1.15066	K, S
394	BC4847		D-alanyl-D-alanine carboxypeptidase		3.9976	M
395	BC4909	KapB	Kinase-associated protein B		0.701738	S
396	BC4913		hypothetical protein		0.99138	L
397	BC4959	YutF	4-nitrophenylphosphatase		0.859685	G
398	BC4992	YusI	Arsenate reductase family protein		2.12426	P
399	BC5000	YobS	Transcriptional regulator, TetR family		0.60426	K
400	BC5076		Short chain dehydrogenase		2.06701	R
401	BC5180		unknown		1.27883	S
402	BC5187		Cytochrome c551		0.740597	C
403	BC5251		RNA polymerase sigma factor		4.18257	K
404	BC5317	YwlG	hypothetical protein		1.14146	S
405	BC5325	YwlC	SUA5 protein		0.969093	J
406	BC5379	YwfO	dGTP triphosphohydrolase		0.624113	R
407	BC5413	ThiD	Phosphomethylpyramidine kinase		0.89281	H
408	BC5436		Peptide methionine sulfoxide reductase		1.02741	O, O
409	BC5341	AcdA	Acyl-CoA dehydrogenase, short-chain specific	1.65975		I
410	BC0044	YabD	Sec-independent secretion protein tatD	0.670132		L
411	BC0191		hypothetical Membrane Spanning Protein	0.699422		S
412	BC0245	AppF	Oligopeptide transport ATP-binding protein oppF	4.11512		E
413	BC0268	YdcK	Zinc metalloprotease	3.65095		S
414	BC0344	YcgN	Delta-1-pyrroline-5-carboxylate dehydrogenase	0.900072		C
415	BC0387		hypothetical protein	1.53945		S
416	BC0446	YceG	hypothetical tellurium resistance protein	0.897142		S
417	BC0457		Tetratricopeptide repeat family protein	1.01366		S
418	BC0657	YusO	Transcriptional regulator, MarR family	0.76736		K
419	BC1275		Methyltransferase	1.13004		Q
420	BC1491	GudB	NAD-specific glutamate dehydrogenase	0.590775		E
421	BC1796		hypothetical protein	2.08346		S
422	BC2649		Transcriptional regulator, MerR family		0.842143	K
423	BC3406		Oxidoreductase	1.2362		R
424	BC3980	YkuR	putative N-acetyldiaminopimelate deacetylase	1.9811		R
425	BC4097		2,5-diketo-D-gluconic acid reductase		0.956783	R
426	BC4150	YqiX	Arginine-binding protein	0.888161		ET
427	BC4802		hypothetical protein		0.729972	S
428	BC5077		hypothetical protein	0.935355		S
429	BC5410	YocJ	FMN-dependent NADH-azoreductase	1.85656		I
1	BC1190	MecA	genetic competence negative regulator mecA	-0.649055		OTN
2	BC1517	AroB	3-dehydroquinate synthase			E
3	BC1531	YpjD	hypothetical Transcriptional Regulatory Protein			R
4	BC0004	RecF	DNA replication and repair protein recF	-1.07756	-1.20543	L
5	BC0003	YaaA	hypothetical protein	-0.629145		S
6	BC0021		Deoxyguanosine kinase		-0.98512	F
7	BC0039	YabA	hypothetical protein	-0.733046	-1.08072	S
8	BC0045	RnmV	Ribonuclease M5		-1.09258	L
9	BC0056		Peptidyl-tRNA hydrolase	-0.895503	-1.69118	J
10	BC0058		Transcription-repair coupling factor		-0.899165	LK
11	BC0065		Cell division protein DIVIC		-1.38837	D
12	BC0066	YabR	S1-type RNA-binding domain		-3.36018	J
13	BC0069		Stage II sporulation protein E	-0.630539	-0.801461	TK
14	BC0072	FtsH	Cell division protein ftsH	-0.971774	-1.0652	O
15	BC0078	PabC	4-amino-4-deoxychorismate lyase		-0.923799	EH
16	BC0081	FolK	2-amino-4-hydroxy-6-hydroxymethyldihydropteridine pyrophosphokinase		-0.790716	H
17	BC0082	YazB	Transcriptional regulator, Xre family		-1.71598	K
18	BC0106	YacM	2-C-methyl-D-erythritol 4-phosphate cytidylyltransferase		-0.757786	I
19	BC0112	YacO	23S rRNA methyltransferase	-0.64166	-0.588301	J
20	BC0117	RplK	LSU ribosomal protein L11P		-0.673394	J
21	BC0119	RplJ	LSU ribosomal protein L10P		-0.710891	J
22	BC0122		DNA-directed RNA polymerase beta chain		-0.592101	K
23	BC0131	RplC	LSU ribosomal protein L3P		-0.688201	J
24	BC0132	RplD	LSU ribosomal protein L1E/L4P		-0.677549	J
25	BC0133	RplW	LSU ribosomal protein L23P		-1.04559	J
26	BC0135	RpsS	SSU ribosomal protein S19P		-0.872851	J
27	BC0138	RplP	LSU ribosomal protein L16P		-0.743169	J
28	BC0144	RpsN	SSU ribosomal protein S14P		-0.816208	J
29	BC0147	RplR	LSU ribosomal protein L18P		-0.650531	J
30	BC0159	RplQ	LSU ribosomal protein L17P		-1.16837	J
31	BC0161	YbaE	Cobalt transport ATP-binding protein cbiO		-0.804242	P
32	BC0163	TruA	tRNA pseudouridine synthase A	-1.86655	-2.78097	J
33	BC0167	CwlD	Spore-specific N-acetylmuramoyl-L-alanine amidase		-0.775023	M
34	BC0198		ABC transporter substrate-binding protein		-0.604812	P
35	BC0232		hypothetical Membrane Spanning Protein		-4.61105	S
36	BC0235	YdaL	hypothetical protein		-0.653587	S
37	BC0236		Transglycosylase	-1.06284	-1.01693	M
38	BC0241		Oligopeptide-binding protein oppA	-0.91071	-1.21808	E
39	BC0258	MurF	UDP-N-acetylmuramoylalanyl-D-glutamyl-2,6-diaminopimelate--D-alanyl-D- alanyl ligase	-0.680879	-0.900578	M
40	BC0259	YdbR	ATP-dependent RNA helicase		-0.949749	LKJ
41	BC0325	PurB	Adenylosuccinate lyase		-0.731759	F
42	BC0331	PurM	Phosphoribosylformylglycinamidine cyclo-ligase		-1.01409	F
43	BC0340	PcrA	DNA helicase II		-0.751663	L
44	BC0353	YerQ	hypothetical protein		-0.809662	IR
45	BC0364	YefA	tRNA (Uracil-5-) -methyltransferase	-0.651536	-0.925748	J
46	BC0365	YfjN	Nitrogen regulation protein NIFR3	-0.585238	-0.684321	J
47	BC0368		hypothetical Cytosolic Protein	-0.844879	-1.43932	S
48	BC0376	AhpF	Alkyl hydroperoxide reductase subunit F		-0.685662	O
49	BC0388	YoeD	hypothetical protein	-2.12075	-2.3923	S
50	BC0400		Fatty acid desaturase	-1.16462	-1.27669	I
51	BC0407		Ornithine carbamoyltransferase	-1.64504	-1.77788	E
52	BC0409		Carbamate kinase	-1.42735	-2.9789	E
53	BC0416		Phage infection protein		-0.865703	S
54	BC0417	TopB	DNA topoisomerase I		-1.23348	L, L
55	BC0419	ThiM	Hydroxyethylthiazole kinase		-1.76647	H
56	BC0422		Methyl-accepting chemotaxis protein, signaling domain		-1.31784	NT
57	BC0423	SrfAAH	Non-ribosomal peptide synthetase (adenylation domain)		-2.88734	Q, Q
58	BC0439		Prolyl-tRNA synthetase	-1.2189	-1.23271	J
59	BC0445	YceF	TerC-like protein		-0.672227	P
60	BC0453	YkvW	Zinc uptake P-type ATPase		-1.1035	P
61	BC0471		tRNA pseudouridine synthase A	-0.826425	-1.45517	J
62	BC0545	YhbB	hypothetical Cytosolic Protein		-1.37204	S
63	BC0563		Biotin carboxyl carrier protein	-0.699863		C
64	BC0576	McpBH	Methyl-accepting chemotaxis protein	-0.665589	-1.39654	NT
65	BC0631	TreP	PTS system, trehalose-specific IIBC component	-1.36475	-1.88258	G, G
66	BC0644		OsmC-like protein		-2.08109	O
67	BC0673		Flavin-dependent dehydrogenase		-1.11566	C
68	BC0675		hypothetical protein		-0.668418	S
69	BC0682	SrtC	Sortase		-0.671852	M
70	BC0773	YdjE	Fructokinase		-1.7593	G
71	BC0774	SacA	Sucrose-6-phosphate hydrolase		-0.890996	G
72	BC0780	YhdB	hypothetical protein		-0.666908	S
73	BC0801		Transcriptional regulator, LytR family	-0.618452	-0.805576	K
74	BC0812		PBS lyase HEAT-like repeat		-1.56426	C
75	BC0841	YbbI	Glucokinase regulatory protein		-1.48607	R
76	BC0858		Modulator of drug activity B	-0.586529	-1.63729	R
77	BC0875		0		-1.46221	S
78	BC0892		hypothetical protein	-1.93535	-2.92078	S
79	BC0899		protein with unknown function	-1.15364	-1.84867	S
80	BC0903		Methyltransferase		-1.18586	L
81	BC0939	YdiS	Type II restriction-modification system restriction subunit		-0.949505	V
82	BC0954		tcdA-E operon negative regulator	-0.866934	-1.73204	S
83	BC0981		Dihydroxyacetone kinase		-0.883741	G
84	BC0984		DNA-binding protein		-1.43559	S
85	BC0992		hypothetical protein		-0.957733	S
86	BC0997		hypothetical protein		-1.3675	S
87	BC1018		unknown		-1.57293	S
88	BC1025		Glyoxalase family protein		-1.05103	E
89	BC1037		Transcriptional regulator, PadR family		-1.00585	K
90	BC1064	YdbS	hypothetical Membrane Spanning Protein		-2.75246	S
91	BC1086	YhfJ	Lipoate-protein ligase A		-0.817731	H
92	BC1101		Internalin G		-0.903248	S
93	BC1124		Methyl-accepting chemotaxis protein		-1.54895	NT
94	BC1129		Trifolitoxin immunity protein	-1.12566	-2.28293	M, R
95	BC1131		Protein of unknown function	-0.933242	-1.31143	K
96	BC1157		Alpha-amylase		-1.54986	G
97	BC1160	YitL	S1 RNA binding domain	-0.664116	-1.07631	S
98	BC1172		ComZ protein		-1.88401	G
99	BC1198	YjbM	GTP pyrophosphokinase		-0.599095	S
100	BC1237	TrpB	Tryptophan synthase beta chain	-1.36022		E
101	BC1244		IG hypothetical 16680		-0.6608	S
102	BC1286		Spermidine/putrescine transport ATP-binding protein potA		-1.07741	E
103	BC1288		Spermidine/putrescine transport system permease protein potC	-1.26529	-1.56727	E
104	BC1302	YvfI	Transcriptional regulator, GntR family		-0.682791	K
105	BC1327		(2-aminoethyl)phosphonate--pyruvate transaminase		-1.58197	E
106	BC1349		Acetyltransferase		-1.08363	KR
107	BC1357	YhcG	ABC transporter ATP-binding protein	-0.66528	-0.680477	V
108	BC1366		SSEB protein	-0.665279		S
109	BC1371	DltB	Protein dltB	-0.606036	-0.882078	M
110	BC1398		Acetolactate synthase small subunit	-0.621937	-1.63476	E
111	BC1436		Phage shock protein A	-2.62524	-2.45791	KT
112	BC1443		SAM-dependent methyltransferase	-0.699414	-0.664005	QR
113	BC1472	RluB	Ribosomal large subunit pseudouridine synthase B	-2.18592	-1.93952	J
114	BC1479	YvqK	hypothetical Cytosolic Protein		-0.952611	S
115	BC1497		Cytidylate kinase		-0.672983	F
116	BC1504	YphC	GTP-binding protein	-0.791086	-0.890311	R
117	BC1512	HepS	Heptaprenyl diphosphate synthase component I		-0.742817	S
118	BC1545	YpmB	hypothetical protein		-1.05699	S
119	BC1550		Multimodular transpeptidase-transglycosylase PBP 1A		-1.38623	M
120	BC1557		hypothetical protein		-4.27857	S
121	BC1565	YpvA	ATP-dependent helicase, DinG family	-0.676023		KL
122	BC1568		Methionine aminopeptidase		-0.587781	J
123	BC1582	YpcP	5'-3' exonuclease		-0.747288	L
124	BC1586	TuaA	Undecaprenyl-phosphate galactosephosphotransferase	-0.778677	-1.16033	M
125	BC1593	YitH	Acetyltransferase	-0.968401		KR
126	BC1632	CheR	Chemotaxis protein methyltransferase		-1.56808	NT
127	BC1633		hypothetical protein	-0.872203		S
128	BC1641	FlgB	Flagellar basal-body rod protein flgB		-1.75521	N
129	BC1642	FlgC	Flagellar basal-body rod protein flgC	-1.29131	-1.19192	N
130	BC1643	FliE	Flagellar hook-basal body complex protein fliE	-2.22441		NU
131	BC1650	FlgD	Basal-body rod modification protein flgD		-1.16174	N
132	BC1699		ECF-type sigma factor negative effector		-3.66359	S
133	BC1718		DUF family protein of unknown function		-0.759148	S
134	BC1737		Cardiolipin synthetase		-1.52186	I
135	BC1740		unknown	-0.626099	-1.48374	S
136	BC1741	MalS	NAD-dependent malic enzyme	-0.763037	-1.19956	C
137	BC1756	PadR	Transcriptional repressor PadR	-0.903072	-0.662871	K
138	BC1788		Lysophospholipase L2		-1.28934	I
139	BC1794		unknown		-0.842561	E
140	BC1804	YbfQ	Rhodanese-related sulfurtransferases	-1.26035	-2.25276	R
141	BC1893		Scaffold protein	-2.67771		S
142	BC1914		Phage protein		-1.30848	K
143	BC1935		hypothetical protein	-0.931006		S
144	BC1936		Transcriptional regulator, MarR family	-2.08388	-2.00343	K
145	BC1947	YybP	hypothetical protein	-3.03268		S
146	BC1956		Two-component response regulator	-0.663088		TK
147	BC1968		hypothetical protein		-5.72945	H
148	BC1984		unknown		-1.30038	S
149	BC1998	YczG	Transcriptional regulator, ArsR family		-0.938305	K
150	BC2017		Ribosomal-protein-serine acetyltransferase	-0.623954	-0.760167	J
151	BC2037	YcgQ	hypothetical Membrane Spanning Protein		-1.1898	S
152	BC2060		hydrolase (HAD superfamily)		-1.63144	R
153	BC2084		hypothetical Cytosolic Protein		-2.68269	S
154	BC2094		Acetyltransferase	-1.3434		R
155	BC2102		hypothetical protein	-0.639183	-0.680936	S
156	BC2123	MoeAH	Molybdenum cofactor biosynthesis protein A	-1.07529		H
157	BC2134	NasF	Uroporphyrin-III C-methyltransferase	-1.33651	-0.766552	H, H
158	BC2137	DnrN	Nitric oxide-dependent regulator DnrN		-1.06806	D
159	BC2157	YphP	hypothetical protein		-0.724524	J
160	BC2172		IG hypothetical 1888 Protein of unknown function	-1.11284	-1.93749	S
161	BC2183		Acetyltransferase		-0.982419	KR
162	BC2187		Phosphoglycolate phosphatase		-1.76176	R
163	BC2190		Penicillin-binding protein	-1.09302		V
164	BC2194	YvaB	FMN-dependent NADH-azoreductase	-1.08471		I
165	BC2204	AsnB	Asparagine synthetase [glutamine-hydrolyzing]	-0.61103		E
166	BC2208		Iron(III) dicitrate-binding protein	-0.909135	-0.726503	P
167	BC2225		6-phosphogluconate dehydrogenase	-0.677631		G
168	BC2242	YueI	hypothetical Cytosolic Protein	-0.622938		S
169	BC2285	MmgD	2-methylcitrate synthase	-1.04408		C
170	BC2286	MmgE	2-methylisocitrate dehydratase	-2.32423		R
171	BC2318		hypothetical protein		-0.703081	S
172	BC2321		tRNA pseudouridine synthase A	-1.60482	-2.53854	J
173	BC2335		Catabolite gene activator	-1.02979	-1.09655	T
174	BC2357		Cold shock protein	-1.61604		S
175	BC2358		hypothetical protein	-1.46277	-2.17932	K
176	BC2379		Transcriptional regulator		-0.800514	K
177	BC2390		hypothetical protein		-1.35609	S
178	BC2421		unknown			S
179	BC2464		S-layer protein / Peptidoglycan endo-beta-N-acetylglucosaminidase	-0.825898		G
180	BC2498		Two-component response regulator vanR	-0.854389	-2.08196	TK
181	BC2513		Excinuclease ABC subunit A		-0.886051	L
182	BC2550		D-alanine--D-alanine ligase	-0.707475	-1.13376	M
183	BC2578		Phage protein		-1.26995	S
184	BC2580		Phage protein		-1.17333	S
185	BC2601		hypothetical protein		-1.28015	S
186	BC2607		hypothetical protein		-1.19199	S
187	BC2644		hypothetical protein	-0.948084	-0.753651	S
188	BC2662		Division specific D,D-transpeptidase / Cell division protein ftsI			M
189	BC2671	YoaZ	ThiJ/PfpI family		-3.5047	R
190	BC2705	YjqA	hypothetical Cytosolic Protein	-0.719487	-0.800244	S
191	BC2713	YurQ	UvrC-like protein	-1.94824	-3.12921	L
192	BC2724	OmdAH	LAAC/ Bacteriocin-protection, YdeI or OmpD-Associated	-4.35897	-4.88656	S
193	BC2731		IG hypothetical 18565		-2.29193	S
194	BC2749		Acetyltransferase	-1.1558		KR
195	BC2770	GlcR	Transcriptional regulator, DeoR family	-1.19992		KG
196	BC2773		RRF2 family protein		-1.08066	K
197	BC2779	AcoA	Acetoin dehydrogenase E1 component alpha-subunit		-1.38187	C
198	BC2809	YwnH	Phosphinothricin N-acetyltransferase	-3.06877	-3.50712	M
199	BC2821		unknown		-4.87661	L
200	BC2824	YfjM	hypothetical Cytosolic Protein		-2.15809	S
201	BC2848		unknown	-1.3201	-5.52827	E
202	BC2862	PrsA	Protein export protein prsA precursor		-0.78267	O
203	BC2871	YitS	DegV family protein		-0.68559	S
204	BC2882	YhbE	hypothetical Cytosolic Protein	-1.72474	-1.6419	M
205	BC2923		Acetyltransferase	-2.45628	-1.57216	KR
206	BC2933	YkpA	ABC transporter ATP-binding protein	-0.659089	-0.838656	R
207	BC2936	YdgH	Transcriptional repressor Bm3R1	-1.61521	-0.942065	K
208	BC2937		Acetyltransferase		-1.11347	R
209	BC2977		Pyrroline-5-carboxylate reductase		-0.699333	E
210	BC3058		Phosphohydrolase (MutT/nudix family protein)		-1.33142	LR
211	BC3062	YhdZ	SIR2 family protein	-0.988066		K
212	BC3081	YhjR	hypothetical protein		-0.867953	S
213	BC3093		unknown	-0.845524	-1.097	S
214	BC3135		Carboxymethylenebutenolidase-related protein	-2.29186		R
215	BC3174		Short chain type dehydrogenase/reductase	-3.41746	-1.15423	IQR
216	BC3209		hypothetical Cytosolic Protein	-0.867205		S
217	BC3216		1-aminocyclopropane-1-carboxylate deaminase	-0.597433		E
218	BC3240		Thermitase	-0.683217	-1.18104	O
219	BC3257		N-acetylmuramoyl-L-alanine amidase, Cell wall or membrane biogenesis	-1.20662	-1.17989	T, M
220	BC3286		hypothetical protein	-1.41181	-3.40662	S
221	BC3308	CapA	Capsule biosynthesis protein capA	-1.19936	-2.24674	M
222	BC3394		4-oxalocrotonate tautomerase		-2.7108	R
223	BC3484		Oligoendopeptidase F		-0.759346	E
224	BC3501	RapC	Response regulator aspartate phosphatase	-0.642567	-0.861734	R
225	BC3520	TarH	Methyl-accepting chemotaxis protein (motility, Signal transduction)	-1.63828	-1.51629	NT
226	BC3587		Transcriptional regulator, LytR family	-1.19728		K
227	BC3592		Transcriptional regulator, TetR family		-2.32852	K
228	BC3606	YneP	Esterase	-1.04336	-1.68578	R
229	BC3608		Thioredoxin related protein	-1.49166	-1.43584	S
230	BC3659		hypothetical protein	-0.637408	-1.01208	S
231	BC3661	YneJ	CcdC protein		-0.702468	O
232	BC3667b		unknown	-1.96165	-2.07243	S
233	BC3682		Transketolase		-0.644977	G
234	BC3693		Transcriptional regulator, PadR family	-0.792124		K
235	BC3696	XhlAH	cell-surface associated haemolysin		-0.959201	S
236	BC3698		Cell wall endopeptidase, family M23/M37	-3.22277	-2.92506	M
237	BC3699		Antigen/ lysozyme like protein	-1.7856	-3.87635	M
238	BC3706	GlnA	Transcriptional regulator, MerR family		-1.6535	K
239	BC3708	YnbA	GTP-binding protein hflX		-1.01246	R
240	BC3714	MiaA	tRNA delta(2)-isopentenylpyrophosphate transferase		-0.854548	J
241	BC3777	YmdB	IG hypothetical 15594	-1.11072	-1.61464	S
242	BC3785	YmfI	3-oxoacyl-[acyl-carrier protein] reductase		-1.25388	IQR
243	BC3792	YmfC	Transcriptional regulator, GntR family		-1.36286	K
244	BC3793		Cell division protein ftsK	-1.25118		D
245	BC3796		Zn-dependent hydrolase	-0.633986	-0.925947	R
246	BC3803	MlpA	Zinc protease		-0.587924	R
247	BC3805	PnpA	Polyribonucleotide nucleotidyltransferase		-0.621904	J
248	BC3811	InfB	Bacterial Protein Translation Initiation Factor 2 (IF-2)		-0.726356	J
249	BC3815	YlxS	hypothetical Cytosolic Protein	-0.71186	-1.1026	S
250	BC3830		Glucose inhibited division protein A	-0.884671	-1.14204	J
251	BC3835	RnhB	Ribonuclease HII	-0.829243	-1.35177	L
252	BC3837		Signal peptidase I	-1.10412	-0.836074	U
253	BC3846		Chromosome partition protein smc		-1.06391	D
254	BC3847		Ribonuclease III	-0.630488		K
255	BC3849	FabG	3-oxoacyl-[acyl-carrier protein] reductase	-0.681694	-0.972152	IQR
256	BC3859	YloQ	GTPase	-0.892252	-0.884562	R
257	BC3862	YloN	Radical SAM family enzyme		-1.41928	R
258	BC3863	YloM	16S rRNA m(5)C 967 methyltransferase	-1.02576	-0.927305	J
259	BC3869		Guanylate kinase		-0.735176	F
260	BC3874	LprIH	lysozyme inhibitor, binds to and inhibits macrophage lysozyme, aid bacterial survival	-3.78107	-4.30203	S
261	BC3892	YlyB	Ribosomal large subunit pseudouridine synthase D	-0.766026	-0.701719	J
262	BC3916	PbpB	Division specific D,D-transpeptidase / Cell division protein ftsI		-0.588112	M
263	BC3931		hypothetical protein		-1.62908	S
264	BC3934	YhfR	Phosphoglycerate mutase	-4.39363	-3.03942	G
265	BC3935		hypothetical Cytosolic Protein			S
266	BC3938	YlbA	hypothetical Cytosolic Protein	-1.89424	-1.70999	S
267	BC3945	CtaB	Protoheme IX farnesyltransferase		-1.84493	O
268	BC3950	YlaL	hypothetical protein		-0.75749	S
269	BC3956	YlaG	GTP-binding protein TypA/BipA		-0.604621	T
270	BC3961	YktA	putative transcriptional regulator	-1.23585	-2.11672	S
271	BC3962	SpeA	Arginine decarboxylase		-1.04886	E
272	BC3989	YkuI	Diguanylate cyclase/phosphodiesterase domain 2 (EAL)		-1.53593	T
273	BC4051	GlcT	Transcription antiterminator, BglG family		-1.4906	K
274	BC4063		hydrolase (HAD superfamily)		-0.967852	R
275	BC4082		hypothetical protein	-2.92906	-3.09985	S
276	BC4112	RibH	6,7-dimethyl-8-ribityllumazine synthase		-1.40009	H
277	BC4146	YqjB	Protein erfK/srfK precursor		-1.60257	S
278	BC4151	YqiW	hypothetical protein		-1.08732	S
279	BC4155	RodA	Rod shape-determining protein rodA		-0.906038	D
280	BC4158		2-oxoisovalerate dehydrogenase beta subunit	-0.599509		C
281	BC4165	BkdR	Sigma-54-dependent transcriptional activator	-0.871324	-2.10346	KT
282	BC4178		Exodeoxyribonuclease VII small subunit		-1.03104	L
283	BC4181	NusB	N utilization substance protein B		-0.737644	K
284	BC4186		Stage III sporulation protein AH	-1.10348	-0.691932	S
285	BC4204	MntR	Manganese transport transcription regulator	-1.14149	-1.58035	K
286	BC4208		hypothetical protein		-0.664268	S
287	BC4221		ABC transporter ATP-binding protein			V
288	BC4224	GcvPBH	Glycine dehydrogenase [decarboxylating]	-1.3314	-1.02216	E
289	BC4239		ComG operon protein 1		-1.73854	NU
290	BC4243		hypothetical protein	-0.953133	-5.40751	S
291	BC4249					M
292	BC4262	YqgN	5-formyltetrahydrofolate cyclo-ligase		-0.956771	H
293	BC4280	YqfU	hypothetical Membrane Spanning Protein	-2.69966	-2.54686	S
294	BC4283	YqfR	ATP-dependent RNA helicase	-0.679282	-1.03904	LKJ
295	BC4293	YqfL	hypothetical Cytosolic Protein		-0.827646	S
296	BC4297		GTP-binding protein		-1.54614	R
297	BC4320	RpsT	SSU ribosomal protein, translation	-4.88094		J
298	BC4326	YqeM	Methyltransferase	-0.870444	-1.02179	QR
299	BC4328	YqeK	hydrolase (HAD superfamily)		-0.662428	H
300	BC4332	YqeH	GTP-binding protein		-0.890348	R
301	BC4371		hypothetical protein		-1.02242	S
302	BC4375		Uridine kinase	-0.751029	-1.33487	F
303	BC4379	YrrL	hypothetical protein		-1.15123	R
304	BC4381	YrrK	hypothetical Cytosolic Protein		-2.44389	L
305	BC4396	YrvM	Molybdopterin biosynthesis MoeB protein		-0.669153	H
306	BC4401	RelA	GTP pyrophosphokinase		-0.608839	TK
307	BC4402		Adenine phosphoribosyltransferase		-0.773401	F
308	BC4406		hypothetical protein		-2.4985	S
309	BC4411		Queuine tRNA-ribosyltransferase	-0.780132	-0.956709	J
310	BC4415	RuvA	Holliday junction DNA helicase ruvA		-0.685977	L
311	BC4434		GTP-binding protein	-0.899944	-0.88199	R
312	BC4436	RpmA	LSU ribosomal protein L27P		-0.767736	J
313	BC4437	YsxB	hypothetical ribosome-associated protein	-0.741988	-0.968081	J
314	BC4443	MinC	Cell division inhibitor MinC		-0.829291	D
315	BC4448		Protein with unknown function	-1.73054		S
316	BC4453		Phage protein		-3.18393	S
317	BC4477	LonA	ATP-dependent protease La	-0.62203	-0.879793	O
318	BC4484		hypothetical Cytosolic Protein		-1.57688	S
319	BC4487		Superfamily I DNA and RNA helicases		-1.00954	L
320	BC4489		hypothetical Cytosolic Protein	-2.60122	-3.15292	S
321	BC4493	YsnA	Nucleoside-triphosphatase		-1.31278	F
322	BC4496	RacE	Glutamate racemase		-2.34165	M
323	BC4505		Transcriptional regulator		-1.91284	K
324	BC4512	MotB	Flagella motor protein	-0.625173		N
325	BC4519	YslB	hypothetical Cytosolic Protein		-0.604132	S
326	BC4523	EtfA	Electron transfer flavoprotein beta-subunit	-1.0819	-1.28123	C
327	BC4541	YwbD	Methyltransferase	-0.882263	-1.21245	R
328	BC4574	RpmI	LSU ribosomal protein L35P		-0.622138	J
329	BC4580	DnaB	Replication initiation and membrane attachment protein	-0.815161	-1.17671	L
330	BC4583		NAD(P)-dependent glyceraldehyde-3-phosphate dehydrogenase	-1.31134		G
331	BC4587	PolA	DNA polymerase I		-0.711667	L, L
332	BC4594	CitZ	Citrate synthase		-0.789242	C
333	BC4619		hypothetical protein	-2.17819	-1.79346	S
334	BC4647	YtbJ	Thiamine biosynthesis protein thiI		-0.866508	H
335	BC4648	NifZ	Cysteine desulfhydrase	-0.822048	-1.3464	E
336	BC4658		Maltose O-acetyltransferase		-1.3695	R
337	BC4667		Ankyrin		-1.00241	R
338	BC4668		Virulence factor mviM		-0.625939	R
339	BC4704	YtzF	Ribosomal small subunit pseudouridine synthase A	-0.864792	-1.20663	J
340	BC4746	YtqA	Fe-S oxidoreductase		-1.06318	R
341	BC4795		hypothetical Membrane Spanning Protein	-1.21338		S
342	BC4799		hypothetical protein	-1.09203	-1.30705	S
343	BC4818		hypothetical protein		-1.19478	S
344	BC4830		ABC transporter permease protein		-1.21609	V
345	BC4836		Two component system histidine kinase		-0.705706	T
346	BC4846		Dihydroorotase	-1.38678	-2.15244	R
347	BC4911		Arsenical pump membrane protein	-0.618236	-0.913453	P
348	BC4925	YumB	NADH dehydrogenase		-1.25457	C
349	BC4927		Cell surface protein		-0.991301	L
350	BC4934		protein of unknown function	-0.947259		S
351	BC4935	YutM	Fe-S carrier protein, assembly of Fe-S clusters, DNA repair		-2.37639	S
352	BC4940	YjkB	ABC transporter ATP-binding protein		-0.929929	P
353	BC4951	YuzD	hypothetical protein	-2.02389	-1.59843	S
354	BC4952	YutI	NifU protein	-0.847657	-0.657824	O
355	BC4956		Ribosomal-protein-alanine acetyltransferase	-0.851404		KR
356	BC4966	YutD	hypothetical Cytosolic Protein	-1.71112	-2.65018	S
357	BC4983	YurY	ABC transporter ATP-binding protein		-0.60978	O
358	BC5007	YusU	IG hypothetical 17Protein of unknown function29	-1.9254		S
359	BC5010		Transcriptional regulator	-0.733294	-1.00408	K
360	BC5015		hypothetical exported repetitive protein	-1.62423	-1.0313	S
361	BC5018		hypothetical Membrane Spanning Protein		-1.25436	S
362	BC5047	YvdC	IG hypothetical 16995	-1.24347	-1.3956	R
363	BC5051	AlsT	Sodium/proton-dependent alanine carrier protein		-0.998489	E
364	BC5056		Collagen adhesion protein		-0.81899	S
365	BC5064		protein with unknown function	-0.701231	-1.05223	R
366	BC5086		putative lantibiotic biosynthesis protein	-3.4523	-2.38971	S
367	BC5106		Ferric anguibactin-binding protein	-0.596206	-0.7133	P
368	BC5111		Transposase	-1.65822	-1.73098	L
369	BC5117		ABC transporter permease protein	-0.862504	-1.37331	S
370	BC5118		ABC transporter ATP-binding protein		-1.26924	E
371	BC5119		In operon with BC5120, which is a nitroreductase family protein	-0.670327	-1.10159	S
372	BC5120		hypothetical Cytosolic Protein	-0.591908	-0.858024	S
373	BC5121		protein of unknown function	-0.759002	-1.11085	S
374	BC5122		YcaO cyclodehydratase, ATP-ad Mg2+-binding	-0.63991	-1.26797	S
375	BC5123		homolog of lantibiotic biosynthesis dehydratase C-term		-0.650471	S
376	BC5124		Protein with unknown function		-1.80363	S
377	BC5125		Peptidase family M50		-1.41173	M
378	BC5128	SmpB	SsrA-binding protein, required for rescue of stalled ribosomes	-1.61143	-0.636646	O
379	BC5168	UvrB	Excinuclease ABC subunit B		-2.13437	L
380	BC5194		unknown		-0.95046	S
381	BC5198	YviA/degV	DegV family fatty acid binding protein, phosphorylation of fatty acids	-2.2503		S
382	BC5222	YybE	Transcriptional regulators, LysR family	-3.56231	-1.5946	K
383	BC5232		Phosphoglycerol transferase		-1.10372	M
384	BC5235	YutK	Nucleoside permease nupC		-1.26656	F
385	BC5239		0		-3.81301	T, S
386	BC5241	YvbJ	IG hypothetical 16680		-0.756128	S
387	BC5242		Membrane protein with C2C2 zinc finger	-4.41501		J
388	BC5243		hypothetical protein		-0.668416	S
389	BC5252		hypothetical Membrane Spanning Protein	-0.62495	-1.05056	S
390	BC5253	YknZ	ABC transporter permease protein	-0.97237	-0.899023	V
391	BC5254	YvrO	ABC transporter ATP-binding protein	-1.4593	-1.69413	V
392	BC5255	YknX	periplasmic component of efflux system		-2.02684	M
393	BC5263		UDP-glucose 4-epimerase	-1.84128	-1.889	M
394	BC5264		EPSX protein	-0.629597	-1.0933	E
395	BC5265	LytR	Transcriptional regulator, LytR family		-2.13174	K
396	BC5267	YveT	Glycosyltransferase	-0.683789	-1.41242	M
397	BC5269		Amylovoran biosynthesis AmsK	-0.87676	-1.23447	M
398	BC5271		UDP-N-acetylglucosamine 4-epimerase	-1.18914		MG
399	BC5272		Carbamoyl-phosphate synthase small chain	-0.709382	-1.48684	F, I
400	BC5273	SpsC	UDP-bacillosamine synthetase	-0.711492	-0.831373	M
401	BC5277	YwqD	Tyrosine-protein kinase (capsular polysaccharide biosynthesis)	-0.77807	-1.36307	D
402	BC5278	YwqC	Chain length regulator (capsular polysaccharide biosynthesis)	-0.793693	-1.14911	M
403	BC5288		UDP-N-acetylglucosamine 1-carboxyvinyltransferase	-0.588508	-1.13255	M
404	BC5303		Integral membrane protein		-0.632887	S
405	BC5312	AtpB	ATP synthase A chain		-0.802698	C
406	BC5328	YwkE	Methyltransferase	-1.04435	-1.1603	J
407	BC5330		Thymidine kinase		-0.666805	F
408	BC5332		Transcription termination factor rho		-0.603626	K
409	BC5338	PyrG	CTP synthase		-0.668998	F
410	BC5339	RpoE	DNA-directed RNA polymerase delta chain		-0.700204	K
411	BC5365	YwiB	hypothetical protein	-0.846156	-0.936791	S
412	BC5367		hypothetical protein		-1.44687	S
413	BC5374	YqiK	Glycerophosphoryl diester phosphodiesterase	-0.595402		C
414	BC5377	YwhC	Membrane metalloprotease		-0.723607	R
415	BC5386	YwfL	Lipoate-protein ligase A		-1.17979	H
416	BC5387		Phosphate acetyltransferase		-0.643277	C
417	BC5389		D-alanyl-D-alanine carboxypeptidase	-1.65981	-1.82039	M
418	BC5393		hypothetical protein		-1.53854	S
419	BC5408	YfnB	2-haloalkanoic acid dehalogenase/ putative phosphatase	-6.22054	-7.20332	R
420	BC5419	TagA	N-acetylglucosaminyldiphosphoundecaprenol N-acetyl-beta-D-mannosaminyltransferase		-1.17973	M
421	BC5420		Glycosyltransferase	-0.629547		M
422	BC5426	YkhA	Acyl-CoA hydrolase		-0.762264	I
423	BC5427		Glycosyltransferase involved in cell wall biogenesis		-0.69718	M
424	BC5429		Beta-1,3-N-acetylglucosaminyltransferase		-0.971433	M
425	BC5430		Oligosaccharide translocase (flippase)		-0.738	R
426	BC5433	YfmM	ABC transporter ATP-binding protein uup		-0.966148	R
427	BC5454		Molybdenum cofactor biosynthesis enzyme and related Fe-S oxidoreductases		-1.50757	R
428	BC5461	YycH	hypothetical membrane protein yycH	-0.825613	-1.202	S
429	BC5462	YycG	Two-component sensor kinase yycG		-0.717436	T
430	BC5474	RpsR	SSU ribosomal protein S18P		-0.65541	J
431	BC5479	YkuT	Mechanosensitive ion channel		-0.617542	M
432	BC5482		Sporulation initiation inhibitor protein soj		-0.635837	D
433	BC5485	GidA	Glucose inhibited division protein A		-0.770322	D
434	BC5487		Jag protein		-1.12247	R
435	BC5489	RnpA	Ribonuclease P protein component	-0.650127		J

## Sheet: Tab S2B
Supplementary Table S2B: Induced and downregulated genes after heat shock (30°C > 42°C) in Bacillus cereus ATCC14579 wt
log2 expression: log 2 gene expression values at T20 timepoint
				wt 42°C/wt 30°C
No	Locus Tag	Gene	Annotation	log2 expression	COG
1	BC1000	bc1000	hypothetical Membrane Spanning Protein	6.75462	S
2	BC0863	katE	Catalase	6.57705	P
3	BC0998	yflT	General stress protein 17M	6.56699	S
4	BC0862	yfkM	Protease I	6.44515	R
5	BC1005	rsbM	Bacterioferritin	5.55421	P
6	BC1003	rsbW	Anti-sigma B factor	5.40493	T
7	BC1004	sigB	RNA polymerase sigma-B factor	5.13174	K
8	BC1168	clpB	ClpB protein	5.07827	O
9	BC1011	bc1011	hypothetical protein	5.01829	S
10	BC1002	rsbV	Anti-sigma B factor antagonist	4.94234	T
11	BC0999	#N/A	CsbD family protein	4.62164	S
12	BC2214	bc2214	Small heat shock protein	4.59708	O
13	BC0295	groEL	60 kDa chaperonin GROEL	4.4653	O
14	BC0101	mcsB	Arginine kinase	4.36733	E
15	BC0294	groES	10 kDa chaperonin GROES	4.32834	O
16	BC2134	nasF	Uroporphyrin-III C-methyltransferase	4.31676	H
17	BC0100	mcsA	ClpC ATPase	4.29104	S
18	BC0102	clpC	Negative regulator of genetic competence clpC/mecB	4.23936	O
19	BC4365	bc4365	Alcohol dehydrogenase	4.10009	C
20	BC2119	narH	Respiratory nitrate reductase beta chain	4.07794	C
21	BC2135	nasE	Nitrite reductase [NAD(P)H] small subunit	3.77193	PR
22	BC0099	ctsR	Transcriptional regulator ctsR	3.73205	K
23	BC3131	bc3131	hypothetical protein	3.73054	S
24	BC2133	bc2133	CbiX protein	3.70639	S
25	BC4454	bc4454	hypothetical protein	3.63233	S
26	BC4455	bc4455	IG hypothetical 17788	3.60653	S
27	BC4456	bc4456	Type I restriction-modification system restriction subunit	3.57722	V
28	BC2120	narJ	Respiratory nitrate reductase delta chain	3.56993	C
29	BC4457	bc4457	Type I restriction-modification system restriction subunit	3.55138	V
30	BC2136	nasD	Nitrite reductase [NAD(P)H] large subunit	3.52416	C
31	BC3130	bc3130	hypothetical protein	3.48314	S
32	BC2128	narK	Nitrite extrusion protein	3.33137	P
33	BC4458	bc4458	Type I restriction-modification system specificity subunit	3.2476	V
34	BC3603	bc3603	Anaerobic ribonucleoside-triphosphate reductase	3.2141	F
35	BC4793	bc4793	Cytochrome d ubiquinol oxidase subunit II	3.19932	C
36	BC1941	cydD	Transport ATP-binding protein cydC	3.1966	CO
37	BC1694	bc1694	hypothetical protein	3.17558	S
38	BC4459	bc4459	Type I restriction-modification system methylation subunit	3.11374	V
39	BC1010	bc1010	hypothetical protein	3.11069	S
40	BC5211	bc5211	PTS system, lichenan oligosaccharide-specific IIC component	2.96211	G
41	BC5152	clpP	ATP-dependent Clp protease proteolytic subunit	2.94933	OU
42	BC1693	bc1693	putative hydrolase	2.91787	R
43	BC0492	bc0492	Pyruvate formate-lyase activating enzyme	2.7611	O
44	BC0884	alsD	Alpha-acetolactate decarboxylase	2.7211	Q
45	BC2121	narI	Respiratory nitrate reductase gamma chain	2.71953	C
46	BC2118	narG	Respiratory nitrate reductase alpha chain	2.7122	C
47	BC1009	bc1009	putative phosphocarrier protein	2.68071	S
48	BC1695	bc1695	Transcriptional regulator, MarR family	2.6628	K
49	BC5212	bc5212	PTS sugar transporter subunit IIB	2.63557	S
50	BC0883	alsS	Acetolactate synthase large subunit	2.60429	EH
51	BC3883	pyrF	Orotidine 5'-phosphate decarboxylase	2.55805	F
52	BC1940	cydC	Transport ATP-binding protein cydD	2.5568	CO
53	BC3884	pyrD	Dihydroorotate dehydrogenase, catalytic subunit	2.54492	F
54	BC0707	bc0707	Ferrous iron transport protein B	2.52773	P
55	BC4312	dnaK	Chaperone protein dnaK	2.51913	O
56	BC4460	bc4460	Type I restriction-modification system specificity subunit	2.51546	V
57	BC4792	bc4792	Cytochrome d ubiquinol oxidase subunit I	2.49719	C
58	BC0491	bc0491	Formate acetyltransferase	2.45642	C
59	BC3882	pyrE	Orotate phosphoribosyltransferase	2.45412	F
60	BC2125	bc2125	Molybdopterin biosynthesis MoeA protein	2.42732	H
61	BC4313	grpE	GrpE protein	2.41572	O
62	BC2220	adhA	Alcohol dehydrogenase	2.37132	R
63	BC2123	bc2123	Molybdenum cofactor biosynthesis protein A	2.33195	H
64	BC2023	yqjM	NADH oxidase	2.29675	C
65	BC1305	yvbY	hypothetical protein	2.21596	S
66	BC1923	ydbI	hypothetical Membrane Spanning Protein	2.21366	R
67	BC2011	dps1	Non-specific DNA-binding protein Dps / Iron-binding ferritin-like antioxidant protein / Ferroxidase	2.2112	P
68	BC1126	bc1126	S-layer homology domain	2.18964	S
69	BC3886	bc3886	Carbamoyl-phosphate synthase large chain	2.1719	EF
70	BC0708	bc0708	Ferrous iron transport protein B	2.16894	P
71	BC2165	bc2165	hypothetical Membrane Spanning Protein	2.15457	S
72	BC2941	aroF	Chorismate synthase	2.13498	E
73	BC1304	yvfW	iron-sulfur cluster-binding protein	2.10992	C
74	BC1411	hisI	Phosphoribosyl-AMP cyclohydrolase	2.08787	E
75	BC2942	aroA	Chorismate mutase	2.08482	E
76	BC1317	bc1317	Acetoacetyl-CoA reductase	2.08321	IQR
77	sRNABC050			2.07285	S
78	BC2939	tyrA	Arogenate dehydrogenase	2.06722	E
79	BC0482	nagP	PTS system, N-acetylglucosamine-specific IIBC component	2.05112	G
80	BC2940	bc2940	Histidinol-phosphate aminotransferase	2.05107	E
81	BC1939	cydB	Cytochrome d ubiquinol oxidase subunit II	2.04467	C
82	BC4469	hemB	Delta-aminolevulinic acid dehydratase	2.03266	H
83	BC4241	yqgY	hypothetical protein	2.00942	S
84	BC3439	bc3439	Hydroxylamine reductase	1.9974	C
85	BC0668	ydjL	(R,R)-butanediol dehydrogenase	1.99227	ER
86	BC3885	pyrK	Dihydroorotate dehydrogenase electron transfer subunit	1.98048	HC
87	BC5012	ydhL	Chloramphenicol resistance protein	1.9802	G
88	BC0371	bc0371	Mandelate racemase/muconate lactonizing enzyme family protein	1.94844	MR
89	BC1999	iolS	IolS protein	1.93544	C
90	BC2166	bc2166	Transcriptional regulator, TetR family	1.92179	K
91	BC5018	bc5018	hypothetical Membrane Spanning Protein	1.91026	S
92	BC3602	bc3602	Anaerobic ribonucleoside-triphosphate reductase activating protein	1.90596	O
93	BC4268	bc4268	Phosphate transport system permease protein pstC	1.86278	P
94	BC1717	ygaJ	Peptidase E	1.83677	E
95	BC1965	thrC	Threonine synthase	1.81808	E
96	BC2341	#N/A	MMPL family transporter	1.80217	S
97	BC4971	bc4971	Phosphoglycerate mutase	1.8014	G
98	BC3437	bc3437	hypothetical Cytosolic Protein	1.79975	S
99	BC0709	bc0709	Ferrous iron transport protein A	1.79904	P
100	BC3759	bc3759	6-phospho-beta-glucosidase	1.79748	G
101	BC0817	ywaF	hypothetical Membrane Spanning Protein	1.7928	S
102	BC2935	#N/A	MMPL family transporter	1.79007	S
103	BC1006	rsbY/rsbP	Sigma factor sigB regulation protein rsbU	1.77786	TK
104	BC2758	bc2758	Metal-dependent hydrolase	1.76892	R
105	BC0805	bc0805	outer surface protein	1.76061	S
106	BC1523	bc1523	Menaquinol-cytochrome c reductase cytochrome b subunit	1.7577	C
107	BC5055	bc5055	Wall-associated protein precursor	1.75424	S
108	BC4468	hemL	Glutamate-1-semialdehyde 2,1-aminomutase	1.75224	H
109	BC4055	nagA	N-acetylgalactosamine-6-phosphate deacetylase	1.75158	G
110	BC3356	bc3356	Transcriptional regulator, MerR family	1.75114	K
111	BC1780	ilvD	Dihydroxy-acid dehydratase	1.74052	EG
112	BC3435	bc3435	Daunorubicin resistance transmembrane protein	1.73399	V
113	BC1966	thrB	Homoserine kinase	1.72997	E
114	BC4870	bc4870	L-lactate dehydrogenase	1.72981	C
115	BC2978	yqjN	Peptidase family M20	1.72045	E
116	BC1407	hisB	Imidazoleglycerol-phosphate dehydratase	1.71778	E
117	BC1778	bc1778	ACT domain-containing protein	1.70173	S
118	BC0370	bc0370	hypothetical protein	1.69968	S
119	BC1251	odhB	Dihydrolipoamide succinyltransferase component (E2) of 2-oxoglutarate dehydrogenase complex	1.69557	C
120	BC4140	bc4140	Mg(2+) transport ATPase, P-type	1.69511	P
121	BC5219	bc5219	Integral membrane protein	1.6921	S
122	BC1413	bc1413	Histidinol-phosphatase	1.68921	ER
123	BC1922	bc1922	Glutamyl-tRNA(Gln) amidotransferase subunit A	1.68861	J
124	BC0612	bc0612	L-lactate permease	1.68654	C
125	BC1303	yvfV	(S)-2-hydroxy-acid oxidase, iron-sulfur chain	1.68439	C
126	BC3616	citB	Aconitate hydratase	1.68254	C
127	BC4471	hemC	Porphobilinogen deaminase	1.67007	H
128	BC1308	ywcJ	Nitrite transporter	1.65993	P
129	BC0444	terD	Tellurium resistance protein terD	1.65954	T
130	BC4470	hemD	Uroporphyrinogen-III synthase	1.65579	H
131	sRNABC051			1.65533	S
132	BC1316	bc1316	PhaR protein	1.64246	S
133	BC4926	yumC	Thioredoxin reductase	1.63756	O
134	BC5322	ywrF	Nitrilotriacetate monooxygenase component B	1.62711	R
135	BC5207	bc5207	Chromate transport protein	1.62301	P
136	BC0442	yceC	Tellurium resistance protein terD	1.62079	T
137	BC1524	qcrC	Menaquinol-cytochrome c reductase cytochrome c subunit	1.60921	C
138	BC2757	bc2757	Tryptophan 2,3-dioxygenase	1.60455	E
139	BC1007	bc1007	Chemotaxis protein methyltransferase	1.60309	NT
140	BC4972	bc4972	DNA-binding protein	1.59911	S
141	BC4311	dnaJ	Chaperone protein dnaJ	1.59504	O
142	BC4121	nhaC	Tyrosine transporter	1.59393	C
143	BC5388	ywfI	IG hypothetical 16794	1.59384	S
144	BC1522	qcrA	Menaquinol-cytochrome c reductase iron-sulfur subunit	1.58723	C
145	BC5003	yusK	3-ketoacyl-CoA thiolase	1.58704	I
146	BC1025	bc1025	Glyoxalase family protein	1.57043	E
147	BC0103	radA	DNA repair protein RadA	1.56211	O
148	BC4927	bc4927	Cell surface protein	1.55665	L
149	BC0104	yacK	DNA-binding protein	1.55593	R
150	BC3555	dhaS	Aldehyde dehydrogenase	1.55257	C
151	BC3355	yrkA	Magnesium and cobalt efflux protein corC	1.55152	R
152	BC3887	bc3887	Carbamoyl-phosphate synthase small chain	1.53163	EF
153	BC3760	yckE	6-phospho-beta-glucosidase	1.51707	G
154	BC0870	yheI	Multidrug resistance ABC transporter ATP-binding and permease protein	1.51243	V
155	BC3467	bc3467	Ferrichrome transport system permease protein fhuG	1.50678	P
156	BC4776	bc4776	hypothetical protein	1.50389	S
157	BC0443	yceE	Tellurium resistance protein terD	1.50037	T
158	BC3758	bc3758	Transcriptional regulator, GntR family	1.49346	K
159	BC4472	hemX	HEMX protein	1.4907	O
160	BC1070	hemY	Protoporphyrinogen oxidase	1.47537	H
161	BC5391	ywdL	Spore coat protein gerQ	1.47249	S
162	BC1008	rsbK	Two component system histidine kinase	1.45648	T
163	BC4584	ytaG	Dephospho-CoA kinase	1.4525	H
164	BC2759	bc2759	L-kynurenine hydrolase	1.44044	E
165	BC0802	yhfP	Alcohol dehydrogenase	1.43752	CR
166	BC0663	rbsC	Ribose transport system permease protein rbsC	1.43022	G
167	BC4314	hrcA	Heat-inducible transcription repressor hrcA	1.39991	K
168	BC0408	bc0408	Arginine/ornithine antiporter	1.39819	E
169	BC4902	alaR	Transcriptional regulator, AsnC family	1.38526	K
170	BC4995	bc4995	regulatory protein (pfoS/R)	1.38389	R
171	BC4901	alaT	Aromatic amino acid aminotransferase	1.38137	E
172	BC4703	ytzE	Transcriptional regulator, DeoR family	1.38049	KG
173	BC2351	bc2351	Transcriptional regulator, MerR family	1.373	K
174	BC4898	bc4898	Glucose-6-phosphate isomerase	1.36457	G
175	BC0937	citT	Two-component response regulator citT	1.36317	KT
176	BC4198	yqhT	Xaa-Pro dipeptidase	1.35604	E
177	BC1225	yjcG	2'-5' RNA ligase	1.34781	J
178	BC3123	bc3123	hydrolase	1.34735	Q
179	BC5022	bc5022	Cytolysin immunity CylI	1.3406	S
180	BC0806	licR	Transcription antiterminator, BglG family	1.3388	GTK
181	BC4481	ysoA	TPR repeat protein	1.3365	R
182	BC1498	ypfD	SSU ribosomal protein S1P	1.33486	J
183	BC2130	bc2130	Transporter	1.32793	R
184	BC2171	bc2171	Proline iminopeptidase	1.31995	R
185	BC4199	yqhS	3-dehydroquinate dehydratase	1.3178	E
186	BC1128	bc1128	Isocitrate lyase	1.31311	C
187	BC1964	bc1964	Homoserine dehydrogenase	1.3109	E
188	BC2479	bc2479	ABC transporter permease protein	1.30927	V
189	BC4614	ykvY	Xaa-Pro dipeptidase	1.3086	E
190	BC1588	bc1588	Secreted polysaccharide polymerase	1.30267	M
191	BC3787	ymfG	Zinc protease	1.30124	R
192	BC5035	yitW	Phenylacetic acid degradation protein paaD	1.29803	R
193	BC0195	yjdA	3-oxoacyl-[acyl-carrier protein] reductase	1.29571	IQR
194	BC3372	yqeC	6-phosphogluconate dehydrogenase	1.28735	G
195	BC0632	treA	Trehalose-6-phosphate hydrolase	1.281	G
196	BC1069	hemH	Ferrochelatase	1.2791	H
197	BC3438	bc3438	Transcriptional regulator, PadR family	1.27543	K
198	BC5400	bc5400	Bacitracin transport ATP-binding protein bcrA	1.27102	V
199	BC0631	treP	PTS system, trehalose-specific IIBC component	1.26295	G
200	BC5220	bc5220	Lactoylglutathione lyase	1.25985	E
201	BC1252	odhA	2-oxoglutarate dehydrogenase E1 component	1.25834	C
202	BC0618	yfiZ	Iron(III) dicitrate transport system permease protein fecD	1.2502	P
203	BC3000	bc3000	Proline/betaine transporter	1.24968	GEPR
204	BC0237	bc0237	Galactose-1-phosphate uridylyltransferase	1.2472	C
205	BC1937	bc1937	Luciferase-like monooxygenase	1.24167	C
206	BC5062	bc5062	Tyrosyl-tRNA synthetase	1.23934	J
207	BC0759	bc0759	Serine protease	1.23758	R
208	BC4844	bc4844	4-Hydroxy-2-oxoglutarate aldolase	1.23641	V
209	sRNABC052			1.23406	S
210	BC1224	yjcF	Acetyltransferase	1.22477	KR
211	BC1814	bc1814	Transcriptional regulator, TetR family	1.2218	K
212	BC0662	rbsA	Ribose transport ATP-binding protein rbsA	1.21984	G
213	BC0372	bc0372	hypothetical protein	1.21387	S
214	BC3947	pycA	Pyruvate carboxylase	1.21091	C
215	BC0555	bc0555	Glycine betaine transporter	1.20474	M
216	BC4866	glgD	Glucose-1-phosphate adenylyltransferase	1.19987	G
217	BC3993	bc3993	Polyphosphate kinase	1.1934	P
218	BC5047	yvdC	IG hypothetical 16995	1.18847	R
219	BC0439	bc0439	Prolyl-tRNA synthetase	1.18519	J
220	BC2938	aroE	3-phosphoshikimate 1-carboxyvinyltransferase	1.17841	E
221	BC3743	pepT	Peptidase T	1.17784	E
222	BC4693	ytoP	Deblocking aminopeptidase	1.17596	G
223	BC2170	yocR	Sodium-dependent leucine transporter	1.17216	R
224	BC4996	ldh	L-lactate dehydrogenase	1.16824	C
225	BC1246	bc1246	NADH dehydrogenase	1.16031	R
226	BC1412	bc1412	Phosphoribosyl-ATP pyrophosphatase	1.14561	E
227	BC4218	bc4218	ABC transporter permease protein	1.14014	R
228	BC4219	bc4219	ABC transporter permease protein	1.1394	R
229	BC2354	bc2354	Protoporphyrinogen oxidase	1.13149	H
230	BC5136	pgm	Phosphoglycerate mutase	1.12799	G
231	BC4592	bc4592	Malate dehydrogenase	1.12761	C
232	BC4084	yfjQ	Magnesium and cobalt transport protein corA	1.11946	P
233	BC4310	yqeT	Ribosomal protein L11 methyltransferase	1.11875	J
234	BC1619	nfrA	Oxygen-insensitive NADPH nitroreductase	1.11847	C
235	BC4220	bc4220	ABC transporter permease protein	1.11842	R
236	BC5312	atpB	ATP synthase A chain	1.116	C
237	BC1065	bc1065	hypothetical Membrane Spanning Protein	1.11392	S
238	BC1415	bc1415	Glyoxylate reductase (NADP+)	1.10685	CHR
239	BC5399	bc5399	Bacitracin transport permease protein BCRB	1.09445	R
240	BC4900	yugI	S1-type RNA-binding domain	1.09368	J
241	BC3668	alsR	Transcriptional regulators, LysR family	1.09105	K
242	BC0539	yeeI	hypothetical Cytosolic Protein	1.08788	S
243	BC0696	qoxC	Cytochrome aa3 quinol oxidase polypeptide III	1.08666	C
244	BC0695	qoxD	Cytochrome aa3 quinol oxidase polypeptide IV	1.08644	C
245	BC4240	bc4240	Transcriptional regulator	1.07569	K
246	BC1587	bc1587	Oligosaccharide translocase (flippase)	1.05896	R
247	BC2370	bc2370	hypothetical protein	1.05625	S
248	BC3719	fruK	1-phosphofructokinase	1.05608	G
249	BC5335	fbaA	Fructose-bisphosphate aldolase	1.04021	G
250	BC3662	ccdA	Cytochrome c-type biogenesis protein ccdA	1.03905	O
251	BC5140	gapA	Glyceraldehyde 3-phosphate dehydrogenase	1.02134	G
252	BC1815	bc1815	Acetyltransferase	1.01799	KR
253	BC3960	yktB	hypothetical protein	1.01499	S
254	BC1833	bc1833	hypothetical protein	1.01394	S
255	BC0617	bc0617	Iron ABC transporter permease	1.01165	S
1	BC0123	bc0123	DNA-directed RNA polymerase beta' chain	-1.00304	K
2	BC5427	bc5427	Glycosyltransferase involved in cell wall biogenesis	-1.01101	M
3	BC3811	infB	Bacterial Protein Translation Initiation Factor 2 (IF-2)	-1.01318	J
4	BC0244	appD	Oligopeptide transport ATP-binding protein oppD	-1.02729	EP
5	BC3506	bc3506	Ribosomal-protein-alanine acetyltransferase	-1.02838	J
6	BC3819	bc3819	1-deoxy-D-xylulose 5-phosphate reductoisomerase	-1.0471	I
7	BC1713	bc1713	hypothetical Membrane Spanning Protein	-1.05258	S
8	BC5050	bc5050	Nucleoside permease nupC	-1.05512	F
9	BC3836	ylqF	GTP-binding protein	-1.0619	R
10	BC5456	yydA	hypothetical Cytosolic Protein	-1.06281	S
11	BC3814	nusA	N utilization substance protein A	-1.06659	K
12	sRNABC079			-1.06733	S
13	BC3845	ftsY	Cell division protein ftsY	-1.06747	U
14	BC4208	bc4208	hypothetical protein	-1.07581	S
15	BC5278	ywqC	Chain length regulator (capsular polysaccharide biosynthesis)	-1.09059	M
16	BC5358	bc5358	Collagen adhesion protein	-1.09509	M
17	BC0122	bc0122	DNA-directed RNA polymerase beta chain	-1.09718	K
18	sRNABC055			-1.10033	S
19	BC3815	ylxS	hypothetical Cytosolic Protein	-1.1015	S
20	BC5452	guaC	GMP reductase	-1.10263	F
21	BC3820	cdsA	Phosphatidate cytidylyltransferase	-1.10326	I
22	BC5006	yusM	Prolyne dehydrogenase	-1.10683	E
23	BC1384	yubB	Bacitracin resistance protein (Putative undecaprenol kinase)	-1.10975	V
24	BC1383	yojI	Na+ driven multidrug efflux pump	-1.10996	V
25	BC0201	yitY	L-gulonolactone oxidase	-1.11785	C
26	BC3699	bc3699	Antigen	-1.11834	M
27	BC5034	yoaH	Methyl-accepting chemotaxis protein	-1.13142	NT
28	BC5277	ywqD	Tyrosine-protein kinase (capsular polysaccharide biosynthesis)	-1.13373	D
29	BC0190	glmS	Glucosamine--fructose-6-phosphate aminotransferase [isomerizing]	-1.13842	M
30	BC3846	bc3846	Chromosome partition protein smc	-1.14056	D
31	BC3830	bc3830	Glucose inhibited division protein A	-1.14971	J
32	BC4335	bc4335	Phosphatidylserine decarboxylase	-1.15125	I
33	BC2006	tlpA	Methyl-accepting chemotaxis protein	-1.15234	NT
34	BC3679	bc3679	Multidrug resistance ABC transporter ATP-binding and permease protein	-1.15479	V
35	BC5255	yknX	periplasmic component of efflux system	-1.15973	M
36	sRNABC002			-1.16049	S
37	BC3837	bc3837	Signal peptidase I	-1.16192	U
38	BC1355	nrdF	Ribonucleoside-diphosphate reductase beta chain	-1.16292	F
39	BC1615	bc1615	Na+ driven multidrug efflux pump	-1.16536	V
40	BC4136	bc4136	L-serine dehydratase	-1.16557	E
41	BC5264	bc5264	EPSX protein	-1.16785	E
42	BC3812	ylxQ	LSU ribosomal protein L7AE	-1.17025	J
43	BC5370	speB	Agmatinase	-1.17511	E
44	BC0469	rlmD	23S rRNA (uracil(1939)-C(5))-methyltransferase RlmD	-1.17646	S
45	sRNABC005			-1.17669	S
46	BC0202	yitZ	Multidrug resistance protein B	-1.17979	GEPR
47	BC0874	yckI	Cystine transport ATP-binding protein	-1.18397	E
48	BC0654	ybaR	Sulfate transporter	-1.18841	P
49	BC3868	yloH	DNA-directed RNA polymerase omega chain	-1.19074	K
50	BC2153	bc2153	hypothetical protein	-1.19247	S
51	BC1277	bc1277	D-alanyl-D-alanine carboxypeptidase	-1.19588	M
52	BC5338	pyrG	CTP synthase	-1.20463	F
53	BC4295	recO	DNA repair protein recO	-1.20475	L
54	BC3817	proS	Prolyl-tRNA synthetase	-1.20762	J
55	BC4744	bc4744	hypothetical Membrane Spanning Protein	-1.21013	S
56	BC3810	ylxP	hypothetical Cytosolic Protein	-1.21279	S
57	BC5365	ywiB	hypothetical protein	-1.2215	S
58	BC5106	bc5106	Ferric anguibactin-binding protein	-1.22191	P
59	BC1742	bc1742	Two component system histidine kinase	-1.23589	T
60	BC1110	bc1110	Cytotoxin K	-1.23874	S
61	BC5231	bc5231	hypothetical protein	-1.24066	S
62	BC0576	bc0576	Methyl-accepting chemotaxis protein	-1.24216	NT
63	BC0873	yckJ	Cystine transport system permease protein	-1.24272	E
64	BC1729	bc1729	Multi-TM2 domain protein	-1.24672	S
65	BC0907	appA	Oligopeptide-binding protein oppA	-1.2487	E
66	BC5364	argS	Arginyl-tRNA synthetase	-1.26096	J
67	BC3257	bc3257	N-acetylmuramoyl-L-alanine amidase	-1.27177	TM
68	BC4174	bc4174	Arginine repressor, argR	-1.27259	K
69	BC0909	bc0909	Oligopeptide transport system permease protein oppC	-1.27789	EP
70	BC1564	bc1564	hypothetical protein	-1.28158	S
71	BC3840	rimM	16S rRNA processing protein rimM	-1.28297	J
72	BC3962	speA	Arginine decarboxylase	-1.28349	E
73	BC1290	bc1290	Phosphatidylglycerophosphatase B	-1.28483	I
74	BC4630	argG	Argininosuccinate synthase	-1.28705	E
75	BCp0001		hypothetical protein	-1.2885	S
76	BC4137	bc4137	hypothetical protein	-1.28992	S
77	BC0468	yfjP	DNA-3-methyladenine glycosylase II	-1.28995	L
78	BC3808	truB	tRNA pseudouridine synthase B	-1.29722	J
79	BC5242	bc5242	Membrane protein with C2C2 zinc finger	-1.29944	J
80	BC5331	ytiA	LSU ribosomal protein L31P	-1.30245	J
81	BC3809	rbfA	Ribosome-binding factor A	-1.30305	J
82	BC5339	rpoE	DNA-directed RNA polymerase delta chain	-1.30489	K
83	BC0115	bc0115	Protein translocase subunit SecE	-1.30747	U
84	BC1131	cspA	RNA chaperone/antiterminator CspA	-1.31121	K
85	BC5489	rnpA	Ribonuclease P protein component	-1.32031	J
86	BC3821	uppS	Undecaprenyl pyrophosphate synthetase	-1.32333	I
87	sRNABC029			-1.32575	S
88	BC5490	bc5490	LSU ribosomal protein L34P	-1.32756	J
89	BC3678	bc3678	Multidrug resistance ABC transporter ATP-binding and permease protein	-1.3357	V
90	BC3839	trmD	tRNA (Guanine-N1) -methyltransferase	-1.3424	J
91	BC5243	bc5243	hypothetical protein	-1.34437	S
92	BC5230	bc5230	hypothetical Membrane Spanning Protein	-1.34759	R
93	BC0162	ybaF	Cobalt transport protein cbiQ	-1.35098	P
94	BC5241	yvbJ	IG hypothetical 16680	-1.35214	S
95	BC0422	bc0422	Methyl-accepting chemotaxis protein	-1.35237	NT
96	BC1497	bc1497	Cytidylate kinase	-1.35796	F
97	BC3680	yneF	hypothetical protein	-1.36102	S
98	BC1223	yjcD	ATP-dependent DNA helicase	-1.36525	L
99	BC5487	bc5487	Jag protein	-1.36867	R
100	BC1730	bc1730	hypothetical protein	-1.37622	S
101	BC2933	ykpA	ABC transporter ATP-binding protein	-1.38394	R
102	BC3681	yneE	IG hypothetical 18106	-1.38745	S
103	BC1709	mleN	malate-2H+/lactate-NA+ antiporter	-1.39088	C
104	BC0769	ytiP	Guanine-hypoxanthine permease	-1.39159	R
105	BC4337	bc4337	hypothetical Membrane Spanning Protein	-1.39622	S
106	BC0872	yckK	Cystine-binding protein	-1.39786	ET
107	BC0160	ybxA	Cobalt transport ATP-binding protein cbiO	-1.40138	P
108	BC3911	bc3911	Cell division protein ftsW	-1.41089	D
109	BC4859	bc4859	cold-shock protein	-1.41393	K
110	BC1563	ypsC	Methyltransferase	-1.41403	L
111	BC2358	bc2358	cold-shock protein	-1.41806	K
112	BC1767	bc1767	Sodium-dependent serine transporter	-1.43358	R
113	BC1809	bc1809	Non-hemolytic enterotoxin lytic component L2	-1.44006	S
114	BC0658	yusP	Multidrug resistance protein B	-1.44194	GEPR
115	BC5389	bc5389	D-alanyl-D-alanine carboxypeptidase	-1.44294	M
116	BCp0002		hypothetical protein	-1.45064	S
117	BC1821	nupC	Nucleoside permease nupC	-1.4552	F
118	BC3805	pnpA	Polyribonucleotide nucleotidyltransferase	-1.46036	J
119	BC0163	truA	tRNA pseudouridine synthase A	-1.46167	J
120	BC0967	bc0967	hypothetical protein	-1.46468	S
121	BC5397	ydzA	hypothetical Membrane Spanning Protein	-1.47333	S
122	BC0677	bc0677	Bacitracin resistance protein (Putative undecaprenol kinase)	-1.47547	V
123	BC0161	ybaE	Cobalt transport ATP-binding protein cbiO	-1.49411	P
124	BC5065	bc5065	Methyl-accepting chemotaxis protein	-1.49984	NT
125	BC3104	bc3104	Hemolysin BL lytic component L2	-1.50841	S
126	BC0908	appB	Oligopeptide transport system permease protein oppB	-1.50869	EP
127	BC4435	bc4435	Sporulation initiation phosphotransferase B	-1.51656	T
128	BC3694	bc3694	N-acetylmuramoyl-L-alanine amidase	-1.51729	M
129	BC0021	bc0021	Deoxyguanosine kinase	-1.52205	F
130	BC3697	bc3697	hypothetical protein	-1.53432	S
131	BC3986	ykuJ	hypothetical Cytosolic Protein	-1.53654	S
132	BC4379	yrrL	hypothetical protein	-1.55386	R
133	BCp0006		LexA repressor	-1.55797	KT
134	BC5329	prfA	Bacterial Peptide Chain Release Factor 1 (RF-1)	-1.559	J
135	BC0981	bc0981	Dihydroxyacetone kinase	-1.56051	G
136	BC0902	bc0902	S-layer protein / N-acetylmuramoyl-L-alanine amidase	-1.56125	M
137	BC5235	yutK	Nucleoside permease nupC	-1.59017	F
138	sRNABC007			-1.59379	S
139	BC2621	bc2621	Signal peptidase I	-1.59994	U
140	BC5408	yfnB	2-haloalkanoic acid dehalogenase	-1.60809	R
141	BC3103	bc3103	Hemolysin BL lytic component L1	-1.61122	S
142	BC1434	bc1434	Na+/H+ antiporter NhaC	-1.61852	C
143	BC0020	#N/A	deoxynucleoside kinase	-1.62665	S
144	BC0323	bc0323	Phosphoribosylaminoimidazole carboxylase catalytic subunit	-1.6414	F
145	BC4396	yrvM	Molybdopterin biosynthesis MoeB protein	-1.64642	H
146	BC1565	ypvA	ATP-dependent helicase, DinG family	-1.65297	KL
147	BCp0003		hypothetical cytosolic protein	-1.65768	S
148	BC2620	pbpA	Penicillin-binding protein transpeptidase	-1.66232	M
149	BC0670	bc0670	Phospholipase C	-1.66923	S
150	BC3702	bc3702	Antirepressor	-1.67975	S
151	BC5328	ywkE	Methyltransferase	-1.68226	J
152	BC4434	bc4434	GTP-binding protein	-1.69028	R
153	sRNABC008			-1.69105	S
154	BC2103	yfmL	ATP-dependent RNA helicase	-1.69335	LKJ
155	BC2357	bc2357	Cold shock protein	-1.70504	S
156	BC0423	bc0423	Peptide synthetase	-1.70767	Q
157	BC3520	bc3520	Methyl-accepting chemotaxis protein	-1.71379	NT
158	BC4704	ytzF	Ribosomal small subunit pseudouridine synthase A	-1.71437	J
159	BC0607	ywtF	Transcriptional regulator, LytR family	-1.71504	K
160	BC1739	bc1739	Proton/sodium-glutamate symport protein	-1.7256	C
161	BC0297	pbuG	Guanine-hypoxanthine permease	-1.72877	R
162	BC0243	appC	Oligopeptide transport system permease protein oppC	-1.73262	EP
163	BC2021	ycdH	High-affinity zinc uptake system protein znuA precursor	-1.73709	P
164	BC4489	bc4489	hypothetical Cytosolic Protein	-1.76096	S
165	BCp0005		type B DNA polymerase	-1.77811	S
166	BC0259	ydbR	ATP-dependent RNA helicase	-1.78422	LKJ
167	BC2713	yurQ	UvrC-like protein	-1.78801	L
168	BC2067	bc2067	hypothetical Membrane Spanning Protein	-1.81778	S
169	BC2102	bc2102	hypothetical protein	-1.82802	S
170	BC0363	bc0363	Nucleoside permease nupC	-1.83271	F
171	BC3804	ylxY	Chitooligosaccharide deacetylase	-1.87576	G
172	BC3695	bc3695	holin	-1.8792	S
173	BC3776	bc3776	Stage V sporulation protein S	-1.88398	S
174	BC3696	#N/A	hypothetical protein	-1.90863	S
175	BC4925	yumB	NADH dehydrogenase	-1.93885	C
176	BC0564	bc0564	hypothetical lipoprotein	-1.95978	C
177	BC3777	ymdB	IG hypothetical 15594	-1.98206	S
178	BC4999	bc4999	CAAX amino terminal protease family	-1.98337	R
179	BC3177	bc3177	DNA helicase	-1.98465	L
180	BC0656	glpT	Glycerol-3-phosphate transporter	-2.01018	G
181	BC4283	yqfR	ATP-dependent RNA helicase	-2.02228	LKJ
182	BC4795	bc4795	hypothetical Membrane Spanning Protein	-2.03445	S
183	BC2300	bc2300	Oxalate/formate antiporter	-2.03835	GEPR
184	BC1810	bc1810	Non-hemolytic enterotoxin lytic component L1	-2.04192	S
185	BC2234	bc2234	Arginine/ornithine antiporter	-2.05071	E
186	BC5330	bc5330	Thymidine kinase	-2.07544	F
187	BC0954	bc0954	tcdA-E operon negative regulator	-2.08669	S
188	BC3835	rnhB	Ribonuclease HII	-2.10856	L
189	BC0580	bc0580	NAD-dependent malic enzyme	-2.11032	C
190	BC5064	bc5064	hypothetical protein	-2.17886	R
191	BC0121	ybxB	16S rRNA m(2)G 1207 methyltransferase	-2.18951	J
192	BC5438	ysbB	Murein hydrolase export regulator	-2.20723	M
193	BC0965	bc0965	hypothetical protein	-2.21348	S
194	sRNABC010			-2.24345	S
195	BC0241	bc0241	Oligopeptide-binding protein oppA	-2.33812	E
196	BC5439	ysbA	Murein hydrolase exporter	-2.34691	R
197	BC3183	bc3183	hypothetical Membrane Spanning Protein	-2.38933	S
198	BC0966	bc0966	Fimbria associated protein	-2.40124	M
199	BC3542	bc3542	Transcriptional regulator	-2.51459	S
200	BC0242	bc0242	Oligopeptide transport system permease protein oppB	-2.52655	EP
201	BC1599	bc1599	hypothetical Membrane Spanning Protein	-2.5469	S
202	BC4507	bc4507	Aquaporin	-2.61332	G
203	BC3703	bc3703	Phage protein	-2.63234	S
204	BCp0017		hypothetical membrane spanning protein	-2.64684	S
205	BC2465	bc2465	hypothetical protein	-2.64739	S
206	BCp0020		hypothetical protein	-2.69609	S
207	BCp0021		N-acetylmuramoyl-L-alanine amidase	-2.72242	M
208	BC5443	bc5443	Glycine betaine transporter	-2.74215	M
209	BC0865	yvsH	Arginine/ornithine antiporter	-2.75693	E
210	BC3922	bc3922	Prespore specific transcriptional activator rsfA	-2.79336	S
211	BCp0015		hypothetical membrane spanning protein	-3.01573	S
212	sRNABC020			-3.03837	S
213	BCp0019		hypothetical protein	-3.0891	S
214	BCp0008		hypothetical cytosolic protein	-3.12274	S
215	BCp0018		hypothetical cytosolic protein	-3.43811	S
216	BC5218	bc5218	Proton/sodium-glutamate symport protein	-3.5417	C
217	BCp0016		N-acetylmuramoyl-L-alanine amidase	-3.56027	NU
218	BCp0007		hypothetical membrane spanning protein	-3.85824	S
219	BCp0014		hypothetical cytosolic protein	-3.93985	S
220	BC0579	maeN	Malate-sodium symport	-4.01503	C
221	BC4242	yhcL	Proton/sodium-glutamate symport protein	-4.16207	R
222	BCp0013		hypothetical cytosolic protein	-4.27033	S
223	BCp0012		hypothetical protein	-4.27213	S
224	BCp0010		hypothetical cytosolic protein	-4.40185	S
225	BCp0011		hypothetical membrane spanning protein	-4.48871	S
226	BCp0009		hypothetical cytosolic protein	-5.07508	S

## Sheet: Tab S3B
Supplementary Table S3B: SigB-dependent induced and downregulated genes upon heat shock (30°C to 42°C) in Bacillus cereus ATCC14579 wt cells versus ΔsigB and Δbc1009 mutants
Bold: SigB and Bc1009-dependent-induced and downregulated genes under heat shock in B. cereus
Non-bold: SigB-dependent-induced genes upon heat shock in B. cereus
COG: Cluster of orthologous groups
log2 expression: log 2 gene expression values at either T20 timepoint
				wt 42°C/ ΔsigB 42°C	wt 42°C/ Δbc1009 42°C
No	Locus Tag	Gene	Annotation	Log2 expression	Log2 expression	COG
1	BC1000	bc1000	hypothetical Membrane Spanning Protein	7.31389		S
2	BC0998	yflT	General stress protein 17M	7.10192		S
3	BC1004	sigB	RNA polymerase sigma-B factor	6.57212		K
4	BC0863	katE	Catalase	6.57032		P
5	BC0862	yfkM	Protease I	6.35147		R
6	BC0999	#N/A	CsbD family protein	5.57631		S
7	BC1003	rsbW	Anti-sigma B factor	5.54582		T
8	BC1005	bc1005	Bacterioferritin	5.41868		P
9	BC1002	rsbV	Anti-sigma B factor antagonist	5.25014		T
10	BC1011	bc1011	hypothetical protein	5.21853	1.22849	S
11	BC1852	bc1852	Exonuclease SbcC	4.45359	3.66068	L
12	BC3131	bc3131	hypothetical protein	4.4472		S
13	BC1009	bc1009	hypothetical protein	4.30844	4.5653	S
14	BC3130	bc3130	hypothetical protein	4.20888		S
15	BC1853	bc1853	hypothetical protein	4.12472	3.70735	S
16	BC2300	bc2300	Oxalate/formate antiporter	3.61297	3.25008	GEPR
17	BC5391	ywdL	Spore coat protein gerQ	3.5664		S
18	BC1010	bc1010	hypothetical protein	3.48612	1.05136	S
19	BC1855	bc1855	Chromosome segregation ATPases	3.41747	2.95076	L
20	BC1857	bc1857	Exonuclease SbcD	3.3092	3.63193	L
21	BC1860	bc1860	Phage protein	3.15492	3.09467	S
22	BC1856	bc1856	Phage protein	3.09356	3.31242	S
23	BC3699	bc3699	Antigen	3.04569	3.21105	M
24	BC1862	bc1862	Phage protein	3.01707	2.58464	S
25	BC3698	bc3698	Cell wall endopeptidase, family M23/M37	2.83723	2.98357	M
26	BC1858	bc1858	Phage protein	2.59252	2.41763	S
27	BC1660	yjbJ	Soluble lytic murein transglycosylase	2.47671	2.37799	M
28	BC1001	bc1001	hypothetical protein	2.36222	1.26899	S
29	BC1671	flgG	Flagellar basal-body rod protein flgG	2.35562	2.06297	N
30	BC1861	bc1861	DNA/RNA helicase (DEAD/DEAH box family)	2.34445	2.33196	KL
31	BC3695	bc3695	holin	2.33986	2.78581	S
32	BC5390	cwlJ	Cell wall hydrolase cwlJ	2.26022		M
33	BC1669	flhA	Flagellar biosynthesis protein flhA	2.22805	2.06065	S
34	BC3696		hypothetical protein	2.22444	2.6907	S
35	BC1670	flhF	Flagellar biosynthesis protein flhF	2.20553	1.86963	S
36	BC3132	bc3132	General stress protein 17M	2.16332		S
37	BC3129	yqxL	Magnesium and cobalt transport protein corA	2.16319		P
38	BC1661	fliN	Flagellar motor switch protein fliN	2.15118	2.25981	NU
39	BC1666	fliQ	Flagellar biosynthetic protein fliQ	2.12503	2.25543	NU
40	BC1668	flhB	Flagellar biosynthetic protein flhB	2.0628	1.87864	NU
41	BC5449	bc5449	Conserved membrane protein (hemolysin III homolog)	2.05994		R
42	BC3648	ydeB	CarD-like transcriptional regulator	2.03778		K
43	BC1663	fliN	Flagellar motor switch protein fliN	2.03505	2.09424	NU
44	BC1665	fliP	Flagellar biosynthetic protein fliP	2.01955	1.98914	NU
45	BC1667	fliR	Flagellar biosynthetic protein fliR	1.99806	1.89317	NU
46	BC3694	bc3694	N-acetylmuramoyl-L-alanine amidase	1.99546	2.3091	M
47	BC1664	fliN	Flagellar motor switch protein fliN	1.96519	2.2267	S
48	BC1854	bc1854	hypothetical Cytosolic Protein	1.95657	2.20072	S
49	BC1870	bc1870	Phage protein	1.92304	1.47827	S
50	BC2130	bc2130	Transporter	1.91048	1.20035	R
51	BC1863	bc1863	MCM domain family protein	1.89233	1.99875	L
52	BC1662	fliM	Flagellar motor switch protein fliM	1.87527	1.90554	N
53	BC2131	bc2131	hypothetical protein	1.86167		S
54	BC1851	bc1851	Transcriptional regulator	1.79386	1.84443	K
55	BC1866	bc1866	Phage protein	1.7703	1.39861	S
56	BC0852	bc0852	Quaternary ammonium compound-resistance protein	1.75677	1.5248	P
57	BC1864	bc1864	DNA polymerase I	1.71429	2.39747	L
58	BC3697	bc3697	hypothetical protein	1.68909	1.70695	S
59	BC1006	rsbP/Y	Sigma factor sigB regulation protein rsbU	1.68218		TK
60	BC1869	bc1869	Phage protein	1.67787	1.83383	S
61	BC0853	bc0853	Quaternary ammonium compound-resistance protein	1.63444	1.48544	P
62	BC5438	ysbB	Murein hydrolase export regulator	1.60018	1.40071	M
63	BC1873	bc1873	Phage protein	1.57634	1.32544	S
64	BC4482	bc4482	hypothetical protein	1.56872		S
65	BC1245	bc1245	hypothetical protein	1.56353		S
66	BC4267	bc4267	Phosphate transport system permease protein pstA	1.56168	1.07665	P
67	BC1264	yonV	hypothetical protein	1.55097		S
68	BC1612	bc1612	Na+/H+ antiporter NapA (inosine-dependent germination)	1.54138	1.19891	P
69	BC4644	bc4644	PhnB protein	1.53518		S
70	BC5006	yusM	Prolyne dehydrogenase	1.52398		E
71	BC1880	bc1880	Phage protein	1.50698	1.23495	S
72	BC1443	bc1443	SAM-dependent methyltransferase	1.48283		QR
73	BC1436	bc1436	Phage shock protein A	1.47741	1.16087	KT
74	BC4268	bc4268	Phosphate transport system permease protein pstC	1.4703	1.36294	P
75	BC4714	bc4714	CarD-like transcriptional regulator	1.46561		K
76	BC1876	bc1876	Phage protein	1.46006	1.30883	S
77	BC1872	bc1872	Phage protein	1.4539	1.63907	C
78	BC1187	bc1187	hypothetical protein	1.42864		S
79	BC0251	#N/A	DUF3948 family protein	1.41703	1.80696	S
80	BC1265	bc1265	hypothetical Cytosolic Protein	1.41314		S
81	BC4813	bc4813	hypothetical protein	1.38818		S
82	BC3882	pyrE	Orotate phosphoribosyltransferase	1.37518	2.19532	F
83	BC3458	bc3458	XpaF1 protein	1.3618	1.12287	S
84	BC1874	bc1874	Phage protein	1.34873	1.02745	S
85	BC1848	bc1848	Prophage helix-turn-helix protein	1.3486		S
86	BC3884	pyrD	Dihydroorotate dehydrogenase, catalytic subunit	1.34726	2.15923	F
87	BC3723	bc3723	hypothetical protein	1.33536		S
88	BC4046	bc4046	hypothetical protein	1.31965	1.14569	S
89	BC0404	bc0404	Methyl-accepting chemotaxis protein	1.31088		NT
90	BC3459	bc3459	hypothetical protein	1.30829		S
91	BC1493	bc1493	hypothetical protein	1.30118	1.12066	S
92	BC4075	dacF	D-alanyl-D-alanine carboxypeptidase	1.30056		M
93	BC2107	bc2107	Quinone oxidoreductase	1.29322		CR
94	BC1878	bc1878	Phage protein	1.28751		S
95	BC0555	bc0555	Glycine betaine transporter	1.26754		M
96	BC4269	bc4269	Phosphate-binding protein	1.25574	1.2481	P
97	BC5020	bc5020	hypothetical protein	1.24031		S
98	BC5009	mcpC	Methyl-accepting chemotaxis protein	1.22617		NT
99	BC5435	yerP	Acriflavin resistance plasma membrane protein	1.21295	2.89688	V
100	BC3883	pyrF	Orotidine 5'-phosphate decarboxylase	1.20733	1.83838	F
101	BC2842	bc2842	hypothetical protein	1.20091		S
102	BC0557	bc0557	hypothetical protein	1.17112		S
103	BC2358	bc2358	cold-shock protein	1.16729		K
104	BC1435	bc1435	hypothetical protein	1.16472	1.09632	S
105	BC1887	bc1887	Phage protein	1.15491	1.17813	S
106	BC0683	bc0683	hypothetical protein	1.12241		S
107	BC1625	bc1625	Chemotaxis motA protein	1.12221		N
108	BC4266	bc4266	Phosphate transport ATP-binding protein pstB	1.11909		P
109	BC1494	bc1494	N-acetylmuramoyl-L-alanine amidase	1.11826		M
110	BC2357	bc2357	Cold shock protein	1.10339		S
111	BC4047	bc4047	hypothetical protein	1.08837		S
112	BC3886	bc3886	Carbamoyl-phosphate synthase large chain	1.08709	1.44967	EF
113	BC2841	bc2841	hypothetical protein	1.07653		S
114	BC1886	bc1886	Phage protein	1.05967	1.19415	S
115	BC0423	bc0423	Peptide synthetase	1.05666		Q
116	BC5033	#N/A	HAMP domain-containing protein	1.05194	1.09007	S
117	BC3885	pyrK	Dihydroorotate dehydrogenase electron transfer subunit	1.04034	1.53509	HC
118	BC1882	bc1882	Phage protein	1.03511	1.19562	S
119	BC3075	ydbM	EpiH/GdmH-related protein	1.0343		S
120	BC1658	yvzB	Flagellin	1.0151	1.15665	N
121	BC1550	bc1550	Multimodular transpeptidase-transglycosylase PBP 1A	1.01401		M
122	BC1888	bc1888	Phage protein	1.01378		EP
123	BC3653	hutP	Hut operon positive regulatory protein	1.00146		S
124	BC3000	bc3000	Proline/betaine transporter	1.00098		GEPR
1	BC3590	bc3590	ABC transporter permease protein	-1.03067		R
2	BC0865	yvsH	Arginine/ornithine antiporter	-1.03573		E
3	BC0763	bc0763	ABC transporter permease protein	-1.04006		V
4	BC0363	bc0363	Nucleoside permease nupC	-1.04653		F
5	sRNABC020	sRNABC020		-1.063		S
6	BC0991	bc0991	S-layer homology domain / putative murein endopeptidase	-1.07411		D
7	BC3245	yecA	Amino acid permease	-1.10405		E
8	BC0746	tenI	Regulatory protein TENI	-1.10717		H
9	BC2973	yxjA	Nucleoside permease nupC	-1.10765		F
10	BC5219	bc5219	Integral membrane protein	-1.13936		S
11	BC0189	bc0189	hypothetical protein	-1.14332		S
12	BC3103	bc3103	Hemolysin BL lytic component L1	-1.14831		S
13	BCp0005	bcp0005	type B DNA polymerase	-1.22203	-1.25854	S
14	BC0674	bc0674	Permease	-1.23855		V
15	sRNABC063	sRNABC063		-1.24703		S
16	BC1589	tuaG	putative N-acetylgalactosaminyl-diphosphoundecaprenol glucuronosyltransferase	-1.26603		M
17	BCp0016	bcp0016	N-acetylmuramoyl-L-alanine amidase	-1.28066	-1.1057	NU
18	BC1725	dsdA	D-serine dehydratase	-1.30049		E
19	BC0556	bc0556	Microbial collagenase	-1.31124		R
20	BC4795	bc4795	hypothetical Membrane Spanning Protein	-1.32405		S
21	sRNABC002	sRNABC002		-1.3517		S
22	sRNABC010	sRNABC010		-1.36756		S
23	BC5174	bc5174	hypothetical Membrane Spanning Protein	-1.41084		S
24	BC1809	bc1809	Non-hemolytic enterotoxin lytic component L2	-1.41291		S
25	BC1540	panB	3-methyl-2-oxobutanoate hydroxymethyltransferase	-1.42058		H
26	BC3104	bc3104	Hemolysin BL lytic component L2	-1.44839		S
27	BCp0015	bcp0015	hypothetical membrane spanning protein	-1.45145		S
28	BC2129	bc2129	hypothetical protein	-1.51051		S
29	BCp0019	bcp0019	hypothetical protein	-1.53786	-1.74732	S
30	BC1541	panC	Pantoate--beta-alanine ligase	-1.53812		H
31	BC1542	panD	Aspartate 1-decarboxylase	-1.55125		H
32	BCp0020	bcp0020	hypothetical protein	-1.61343	-1.6853	S
33	BC5351	bc5351	Bacillolysin	-1.67424		E
34	BC1448	bc1448	Nitric oxide dioxygenase	-1.69298		C
35	BC4140	bc4140	Mg(2+) transport ATPase, P-type	-1.70882		P
36	BC4141	bc4141	Mg(2+) transport ATPase protein C	-1.72459		S
37	BCp0014	bcp0014	hypothetical cytosolic protein	-1.72659		S
38	BC4109	ribD	Diaminohydroxyphosphoribosylaminopyrimidine deaminase	-1.76741		H
39	BCp0012	bcp0012	hypothetical protein	-1.76802	-1.15723	S
40	BC4110	ribE	Riboflavin synthase alpha chain	-1.77508		H
41	BCp0017	bcp0017	hypothetical membrane spanning protein	-1.79378		S
42	BC1810	bc1810	Non-hemolytic enterotoxin lytic component L1	-1.80915		S
43	BC4112	ribH	6,7-dimethyl-8-ribityllumazine synthase	-1.84326		H
44	BCp0011	bcp0011	hypothetical membrane spanning protein	-1.87116	-1.61398	S
45	BC4111	ribA	GTP cyclohydrolase II	-1.94566	-1.05724	H
46	BC3439	bc3439	Hydroxylamine reductase	-1.98006		C
47	BCp0013	bcp0013	hypothetical cytosolic protein	-1.98828	-1.44305	S
48	BCp0009	bcp0009	hypothetical cytosolic protein	-2.0093		S
49	BCp0021	bcp0021	N-acetylmuramoyl-L-alanine amidase	-2.04665	-1.51608	M
50	BCp0010	bcp0010	hypothetical cytosolic protein	-2.07636	-1.36075	S
51	BCp0018	bcp0018	hypothetical cytosolic protein	-2.17123	-1.68519	S
52	BC2136	nasD	Nitrite reductase [NAD(P)H] large subunit	-2.50431	-1.45019	C
53	BC2124	moeB	thiamine/molybdopterin biosynthesis protein MoeB	-2.54494	-1.29018	H
54	BC2118	narG	Respiratory nitrate reductase alpha chain	-2.54978	-1.25618	C
55	BC2132	bc2132	Ferrochelatase	-2.58921	-1.78914	H
56	BC2135	nasE	Nitrite reductase [NAD(P)H] small subunit	-2.60084	-1.69613	PR
57	BC2123	bc2123	Molybdenum cofactor biosynthesis protein A	-2.65414	-1.27971	H
58	BC5101	bc5101	Perfringolysin O precursor	-2.70922	-1.72653	S
59	BC2125	moeA	Molybdopterin biosynthesis MoeA protein	-2.71212	-1.30503	H
60	BC2134	nasF	Uroporphyrin-III C-methyltransferase	-2.78725	-1.99413	H
61	BC2133	bc2133	CbiX protein	-2.93199	-2.09086	S
62	BC5026	bc5026	hypothetical protein	-2.99324	-2.17708	S
63	BC2126	moaE	molybdopterin synthase catalytic subunit MoaE	-3.02406	-1.33882	H
64	BC2127	bc2127	Molybdopterin (MPT) converting factor, subunit 1	-3.14653		H
65	BC5027	bc5027	Protein erfK/srfK precursor	-3.15165	-2.94034	S
66	BC2119	narH	Respiratory nitrate reductase beta chain	-3.48615	-2.51847	C
67	BC2121	narI	Respiratory nitrate reductase gamma chain	-3.48645	-2.31394	C
68	BC2120	narJ	Respiratory nitrate reductase delta chain	-3.72114	-2.62887	C
69	BC2128	narK	Nitrite extrusion protein	-4.08596	-2.86412	P

## Sheet: Tab S4A
Supplementary Table S4A: Bc1009-dependent proteins in Bacillus cereus upon heat shock (30°C to 42°C) in wt cells versus Δbc1009 mutant
log2 FC_T20: log 2 protein fold change values at T20 timepoint
log2 FC_T40: log 2 protein fold change values at T40 timepoint
				wt 42°C/ Δbc1009 42°C
No	Locus Tag	Protein	Annotation	log2 FC_T20	log2 FC_T40	COG
1	BC1113	YhdL	Sigma-M negative effector	7.00647		S
2	BC5205	LevR	Transcriptional regulatory protein levR	6.1593	0.686895	TK
3	BC1837		Methylmalonyl CoA epimerase	5.5294		E
4	BC0236		Transglycosylase	5.20333	5.52465	M
5	BC5239		protein with unknown function	4.79778		T
6	BC0232		hypothetical Membrane Spanning Protein	4.79085		S
7	BC0961		Transcriptional regulator, TetR family	3.61359		K
8	BC2770	GlcR	Transcriptional regulator, DeoR family	3.55443		KG
9	BC1064	YdbS	hypothetical Membrane Spanning Protein	3.20693		S
10	BC5177	YwqN	Trp repressor binding protein	2.91931	1.13065	R
11	BC4150	YqiX	Arginine-binding protein	2.91731		TE
12	BC5056		Collagen adhesion protein	2.7813		S
13	BC4496	RacE	Glutamate racemase	2.77462		M
14	BC3812	YlxQ	LSU ribosomal protein L7AE	2.6565	3.12709	J
15	BC0185	RocF	Arginase	2.57367	2.71015	E
16	BC4453		Phage protein	2.29368		S
17	BC3251		hypothetical protein	2.22923		S
18	BC5163		Prolipoprotein diacylglyceryl transferase	2.21347	3.56465	M
19	BC0622		L-threonine 3-dehydrogenase	2.06851		MG
20	BC1439	YvqC	Two-component response regulator yvqC	2.05801		TK
21	BC1712	FumC	Fumarate hydratase	2.04636	2.60237	C
22	BC1796		hypothetical protein	1.93961		H
23	BC2085		hypothetical protein	1.88038		S
24	BC3159		NAD-dependent epimerase/dehydratase / Alpha/beta hydrolase	1.67269		S
25	BC1548		Endonuclease III	1.59857		L
26	BC4270		Penicillin-binding protein	1.58442		M
27	BC4249		UDP-N-acetylglucosamine--N-acetylmuramyl-(Pentapeptide) pyrophosphoryl-undecaprenol N-acetylglucosamine transferase	1.5393		M
28	BC1970		hypothetical protein	1.46927		H
29	BC2753	SleB	Cell wall hydrolase cwlJ	1.46779	1.02457	M
30	BC2121	NarI	Respiratory nitrate reductase gamma chain	1.42931		C
31	BC0644		OsmC-like protein	1.36454		O
32	BC4679		hypothetical protein	1.29131		S
33	BC0889	HemZ	Coproporphyrinogen oxidase, anaerobic	1.28591		H
34	BC3107		UvrC-like protein	1.27813		L
35	BC0903		Methyltransferase	1.23894		L
36	BC1905		Phage protein	1.23601		S
37	BC1568		Methionine aminopeptidase	1.20539		J
38	BC0780	YhdB	hypothetical protein	1.19747		S
39	BC5189	SecA	Protein translocase subunit SecA	1.189	1.23777	U
40	BC0651		Two component system histidine kinase	1.16526		T
41	BC0895		putative pyruvyl-transferase	1.15651		S
42	BC3520	TarH	Methyl-accepting chemotaxis protein (motility, Signal transduction)	1.13775		NT
43	BC2498	VanR	Two-component response regulator vanR	1.10136		TK
44	BC5322	YwrF	Nitrilotriacetate monooxygenase component B	1.06357		R
45	BC4102	YbaC	Alpha/beta hydrolase	1.02782		S
46	BC1640		hypothetical protein	1.01713		S
47	BC4302	PhoH	PhoH protein	1.00827	0.685741	T
48	BC4487		Superfamily I DNA and RNA helicases	0.997255	0.669974	L
49	BC3312		3-Oxoadipate enol-lactonase	0.975713		R
50	BC3586		Oligopeptide-binding protein oppA	0.967764		E
51	BC1862		Phage protein	0.962115		S
52	BC2192	DfrA	Dihydrofolate reductase	0.898805		H
53	BC4562	YsgA	23S rRNA methyltransferase	0.882832		J
54	BC0814		ABC transporter permease protein	0.879449		V
55	BC0896		S-layer protein / Peptidoglycan endo-beta-N-acetylglucosaminidase	0.869991		G
56	BC0755		Potassium-transporting ATPase C chain	0.860577		P
57	BC3058		Phosphohydrolase (MutT/nudix family protein)	0.858168		L
58	BC3596	ParC	Topoisomerase IV subunit A	0.852644		L
59	BC2254	YodN	IG hypothetical 1822	0.846		S
60	BC5031		Methionyl-tRNA synthetase	0.837413		J
61	BC1048		IG hypothetical 1777	0.832846		R
62	BC1641	FlgB	Flagellar basal-body rod protein flgB	0.822595		N
63	BC4594	CitZ	Citrate synthase	0.82031		C
64	BC1542	PanD	Aspartate 1-decarboxylase	0.800874		H
65	BC0447	YceH	Tellurite resistance protein	0.799375		P
66	BC5046	YvdD	Lysine decarboxylase family	0.795763		R
67	BC3874		lysozyme inhibitor, binds to and inhibits macrophage lysozyme, aid bacterial survival	0.791558		S
68	BC1129		Trifolitoxin immunity protein	0.770174		M
69	BC0426		Hydroxymethylpyrimidine-binding protein	0.736525		P
70	BC2087		hypothetical protein	0.708757		S
71	BC1365	YrdC	Isochorismatase	0.705243		Q
72	BC4859			0.692333		0
73	BC5236		Diguanylate cyclase/phosphodiesterase domain 1 (GGDEF)	0.686895		S
74	BC1124		Methyl-accepting chemotaxis protein	0.662514		NT
75	BC5482	Soj	Sporulation initiation inhibitor protein soj	0.654793		D
76	BC4454		hypothetical protein	0.652251		S
77	BC3391		Glycosyl hydrolase	0.643218		S
78	BC0453	YkvW	Zinc uptake P-type ATPase	0.629624		P
79	BC1387		Transcriptional regulator, MarR family	0.621709		K
80	BC1629	FliY	Chemotaxis protein cheC	0.598991		NTU
81	BC4762	PckA	Phosphoenolpyruvate carboxykinase [ATP]		3.01569	C
82	BC4250		5-methyltetrahydrofolate--homocysteine methyltransferase		2.88733	E
83	BC4514	YodJ	D-alanyl-D-alanine carboxypeptidase		2.61179	M
84	BC1718		DUF family protein of unknown function		2.60237	S
85	BC3355	YrkA	Magnesium and cobalt efflux protein corC		2.46316	R
86	BC3995	YkyB	hypothetical Cytosolic Protein		1.81674	S
87	BC1818		Transcriptional regulator, TetR family		1.62854	K
88	BC5059				1.45472	K
89	BC3439		Hydroxylamine reductase		1.32476	C
90	BC3769	MutS	DNA mismatch repair protein mutS		1.03411	L
91	BC4509	YhaP	Sodium export permease protein		1.0065	CP
92	BC3597	ParE	Topoisomerase IV subunit B		0.937568	L
93	BC1799	YoaA	Ribosomal-protein-alanine acetyltransferase		0.807878	J
94	BC3790	YufP	Nucleoside transport ATP-binding protein		0.778686	R
95	BC0144	RpsN	SSU ribosomal protein S14P		0.70199	J
96	BC1202		Serine/threonine protein phosphatase		0.687278	T
97	BC4792		Cytochrome d ubiquinol oxidase subunit I		0.655932	C
98	BC4512	MotB	Chemotaxis motB protein		0.629644	N
99	BC4799		hypothetical protein		0.616151	S
100	BC2102		protein with unknown function		0.602907	S
1	BC4006		hypothetical Cytosolic Protein	-0.599359		S
2	BC3690	LexA	LexA repressor	-0.599437		KT
3	BC4586	MutM	Formamidopyrimidine-DNA glycosylase	-0.628174		L
4	BC1408	HisH	Amidotransferase hisH	-0.692533		E
5	BC0164	RplM	LSU ribosomal protein L13P	-0.615111		J
6	BC5106		Ferric anguibactin-binding protein	-0.616151		P
7	BC0824		Lactoylglutathione lyase	-0.616172		E
8	BC0470		S-layer protein / N-acetylmuramoyl-L-alanine amidase	-0.616172		S
9	BC4280	YqfU	hypothetical Membrane Spanning Protein	-0.616799	-1.73553	S
10	BC4539		0	-0.616799		S
11	BC2004		hypothetical protein	-0.617355		S
12	BC3609		hypothetical protein	-0.62168		S
13	BC1033	GlpP	Glycerol uptake operon antiterminator regulatory protein	-0.625139		K
14	BC3021		hypothetical Cytosolic Protein	-0.629625		S
15	BC2272		Protein export protein prsA precursor	-0.643953		O
16	BC5408	YfnB	2-haloalkanoic acid dehalogenase/ putative phosphatase	-0.64837	-1.19324	R
17	BC2133		CbiX protein	-0.653122		S
18	BC4327	YqeL	iojap protein family	-0.665739		S
19	BC1867		Phage protein	-0.668859		S
20	BC3728		hypothetical protein	-0.671118	-1.68622	L
21	BC4049	PtsH	Phosphocarrier protein HPr	-0.671118		G
22	BC0235	YdaL	hypothetical protein	-0.671221		S
23	BC2580		Phage protein	-0.717327	-1.26873	S
24	BC2883	YhbD	hypothetical Cytosolic Protein	-0.717327		S
25	BC5377	YwhC	Membrane metalloprotease	-0.727346		R
26	BC4097		2,5-diketo-D-gluconic acid reductase	-0.787574		R
27	BC5381	FhuC	Ferrichrome transport ATP-binding protein fhuC	-0.714994		PH
28	BC5019		Ribosomal-protein-serine acetyltransferase	-0.719647		J
29	BC1830		Copper resistance protein A	-0.72496		Q
30	BC0142	RplX	LSU ribosomal protein L24P	-0.725969		J
31	BC0365	YfjN	Nitrogen regulation protein NIFR3	-0.727864		J
32	BC2882	YhbE	hypothetical Cytosolic Protein	-0.736525		M
33	BC3380		Quinone oxidoreductase	-0.738287	-0.62168	C
34	BC3478		Phosphoglycerate mutase	-0.738287		G
35	BC5476	RpsF	SSU ribosomal protein S6P	-0.748878		J
36	BC3711		DNA integration/recombination/invertion protein	-0.764414		S
37	BC3398		Serine transporter	-0.79877		E
38	BC1308	YwcJ	Nitrite transporter	-0.899758	-0.617355	P
39	BC1983		hypothetical Cytosolic Protein	-0.899758		S
40	BC4652	YttP	Transcriptional regulator IcaR	-0.819155	-0.719647	K
41	BC3934	YhfR	Phosphoglycerate mutase	-0.878785		G
42	BC1852		Exonuclease SbcC	-0.827919		S
43	BC0493	UgtP	1,2-diacylglycerol 3-glucosyltransferase	-0.832865	-0.72496	M
44	BC2369		Acetyltransferase	-0.842157		KR
45	BC4174	ArgR	Arginine repressor, argR	-0.846193		K
46	BC1625	MotA	Chemotaxis motA protein	-0.85639		N
47	BC0405	ArgR	Arginine repressor, argR	-0.861679		K
48	BC4795		hypothetical Membrane Spanning Protein	-0.964762		S
49	BC4247		hypothetical protein	-0.944328		S
50	BC2449		Lipase/Acylhydrolase with GDSL-like motif	-0.988949		E
51	BC4256		Transcriptional regulator, ArsR family	-0.98984	-0.665739	K
52	BC4934		hypothetical protein	-1.64955		S
53	BC2368	YflK	hypothetical Cytosolic Protein	-1.18823		S
54	BC3618		Peptidoglycan N-acetylglucosamine deacetylase	-1.14237	-0.783172	G
55	BC3667b		protein with unknown function	-1.17128		S
56	BC4607	YtrI	hypothetical protein	-1.27827		S
57	BC2135	NasE	Nitrite reductase [NAD(P)H] small subunit	-1.43591		PR
58	BC0139	RpmC	LSU ribosomal protein L29P	-1.51794	-0.651541	J
59	BC2210		NAD(P)H nitroreductase	-1.13175		C
60	BC1650	FlgD	Basal-body rod modification protein flgD	-1.13843	-1.72644	N
61	BC1969		Transcriptional regulator, LytR family	-1.15216		K
62	BC2094		Acetyltransferase	-1.1917		R
63	BC3718	FruA	PTS system, fructose-specific IIABC component	-1.22714	-0.599359	GT
64	BC3958	YktC	Myo-inositol-1(or 4)-monophosphatase	-1.22714		G
65	BC2456		Peptide synthetase	-1.21974		Q
66	BC2125		Molybdopterin biosynthesis MoeA protein, nitrate respiration	-1.23163		H
67	BC3442		hypothetical protein	-1.23588		R
68	BC5000	YobS	Transcriptional regulator, TetR family	-1.23854	-0.966152	K
69	BC3023	YcnE	hypothetical Cytosolic Protein	-1.26873		S
70	BC1593	YitH	Acetyltransferase	-1.28272		K
71	BC5047	YvdC	IG hypothetical 16995	-1.29136		R
72	BC0596	YvgW	Zinc-transporting ATPase	-1.31846		P
73	BC2797	YybD	Acetyltransferase	-1.3483	-1.85593	K
74	BC3062	YhdZ	SIR2 family protein	-1.36454		K
75	BC1514	HepT	Farnesyltransferase	-1.37129		H
76	BC5271		UDP-N-acetylglucosamine 4-epimerase	-1.38175		MG
77	BC0778		Thioredoxin	-1.43837		OC
78	BC3209		hypothetical Cytosolic Protein	-1.44563		S
79	BC1638		Flagellar hook-associated protein 2	-1.44758	-1.47172	N
80	BC2077		YukE protein of unknown function	-1.49584	-0.837728	S
81	BC4175	YqxC	putative cell adhesion protein (contact hemolysin TlyA-related)	-1.54626		J
82	BC0103	RadA	DNA repair protein RadA	-1.59647		O
83	BC5274	YveM	UDP-N-acetylglucosamine 4,6-dehydratase	-1.6686	-1.43837	MG
84	BC0143	RplE	LSU ribosomal protein L5P	-1.66787		J
85	BC4232		Shikimate kinase	-1.68622		E
86	BC0949		hypothetical Membrane Spanning Protein	-1.74577		S
87	BC3953	YlaI	hypothetical protein	-1.78124		S
88	BC1422	Sat	Sulfate adenylyltransferase	-1.85593		P
89	BC1814		Transcriptional regulator, TetR family	-1.86735		K
90	BC1901		Phage protein	-1.88933		S
91	BC4298		Cytidine deaminase	-2.22923		F
92	BC5478		hypothetical Cytosolic Protein	-2.37116		S
93	BC0069		Stage II sporulation protein E	-2.49469		TK
94	BC3793		Cell division protein ftsK	-2.49715		D
95	BC2749		Acetyltransferase	-2.57367		K
96	BC2649		Transcriptional regulator, MerR family	-2.71154		K
97	BC2298		Transcriptional repressor	-2.86892	-1.42139	K
98	BC2587		Phage Prohead Protease	-2.86892		R
99	BC3548	YueD	Benzil reductase	-2.97575		IQ
100	BC1623	Hfq	Hfq protein	-3.24514		R
101	BC2051		Ribosomal-protein-alanine acetyltransferase	-3.13257		K
102	BC4373	YxiP	hypothetical protein	-3.14122		S
103	BC3047		Serine/threonine protein phosphatase	-3.14581		T
104	BC3813	YlxR	hypothetical Cytosolic Protein	-3.15136		K
105	BC3952		GTPase	-5.52942		J
106	BC1126		S-layer homology domain		-0.593684	S
107	BC2335		Catabolite gene activator		-0.596955	T
108	BC4954	YutH	CotS-related protein		-0.629644	S
109	BC2353				-0.645399	S
110	BC2526	YcxD	Transcriptional regulator, GntR family		-0.64837	KE
111	BC4830		ABC transporter permease protein		-0.652258	V
112	BC3394		4-oxalocrotonate tautomerase		-0.662514	R
113	BC2379		Transcriptional regulator		-0.662933	K
114	BC0709		Ferrous iron transport protein A		-0.692379	P
115	BC2421				-0.727346	S
116	BC0066	YabR	S1-type RNA-binding domain		-0.728129	J
117	BC5393		hypothetical protein		-0.736614	S
118	BC2578		Phage protein		-0.748878	S
119	BC1788		Lysophospholipase L2		-0.892713	I
120	BC5035	YitW	Phenylacetic acid degradation protein paaD		-0.823138	R
121	BC3682		Transketolase		-0.822595	G
122	BC0159	RplQ	LSU ribosomal protein L17P		-0.825517	J
123	BC1284				-0.827274	S
124	BC4484		hypothetical Cytosolic Protein		-0.852644	S
125	BC3308	CapA	Capsule biosynthesis protein capA		-0.869999	M
126	BC2318		hypothetical protein		-0.947546	S
127	BC3317		Histidyl-tRNA synthetase		-0.959132	J
128	BC1984				-0.974559	S
129	BC4314	HrcA	Heat-inducible transcription repressor hrcA		-0.975713	K
130	BC4165	BkdR	Sigma-54-dependent transcriptional activator		-0.987548	TK
131	BC2163		TPR-repeat-containing protein		-0.995489	R
132	BC0387		hypothetical protein		-1.57656	S
133	BC4221		ABC transporter ATP-binding protein		-1.11364	V
134	BC5386	YwfL	Lipoate-protein ligase A		-1.12356	H
135	BC0673		Flavin-dependent dehydrogenase		-1.13843	C
136	BC2321		tRNA pseudouridine synthase A		-1.15188	J
137	BC1968		hypothetical protein		-1.18386	H
138	BC0875				-1.1855	S
139	BC3606	YneP	Esterase		-1.25388	R
140	BC0984		DNA-binding protein		-1.22155	S
141	BC3961	YktA	putative transcriptional regulator		-1.23688	S
142	BC0331	PurM	Phosphoribosylformylglycinamidine cyclo-ligase		-1.25954	F
143	BC4257		hypothetical Cytosolic Protein		-1.27813	S
144	BC0437		Phosphoglyceromutase/phosphopentomutase		-1.31389	R
145	BC1537	BirA	Biotin operon repressor / Biotin--[acetyl-CoA-carboxylase] synthetase		-1.31375	HK
146	BC4436	RpmA	LSU ribosomal protein L27P		-1.32476	J
147	BC2848		protein with unknown function		-1.41143	E
148	BC2172		IG hypothetical 1888		-1.45855	S
149	BC3437		hypothetical Cytosolic Protein		-1.55773	S
150	BC2358				-1.74718	K
151	BC0416		Phage infection protein		-1.88933	S
152	BC1822		Pyrimidine-nucleoside phosphorylase		-1.94249	F
153	BC0631	TreP	PTS system, trehalose-specific IIBC component		-1.94897	G
154	BC2215	YfkC	Mechanosensitive ion channel		-1.97344	M
155	BC4718	MoaD	Molybdopterin (MPT) converting factor, subunit 1		-2.24785	H
156	BC4323		ComE operon protein 2		-2.46316	F
157	BC4692		hypothetical protein		-2.72299	S
158	BC4613	YtkL	Metal-dependent hydrolase		-2.91732	R
159	BC4458		Type I restriction-modification system specificity subunit		-3.17337	V
160	BC4580	DnaB	Replication initiation and membrane attachment protein		-4.6255	L
161	BC1512	HepS	Heptaprenyl diphosphate synthase component I		-4.72882	S

## Sheet: Tab S4B
Supplementary Table S4B: Bc1009-dependent genes in Bacillus cereus upon heat shock (30°C to 42°C) in wt cells versus Δbc1009 mutant
log2 expression: log 2 gene expression values at either T20 timepoint
				wt 42°C/ Δbc1009 42°C
No	Locus Tag	Gene	Annotation	Log2 expression	COG
1	BC1859		Phage protein	2.25051	S
2	BC0579	maeN	Malate-sodium symport	1.59862	C
3	BC5241	yvbJ	IG hypothetical 16680	1.53209	S
4	BC5242		Membrane protein with C2C2 zinc finger	1.5248	J
5	BC1877		Phage protein	1.49035	S
6	BC0161	ybaE	Cobalt transport ATP-binding protein cbiO	1.42563	P
7	BC1883		Phage protein	1.39287	S
8	BC2149		hypothetical protein	1.38327	S
9	BC1867		Phage protein	1.38045	S
10	BC5243		hypothetical protein	1.37456	S
11	BC5226	ywrK	Arsenical pump membrane protein	1.35582	P
12	BC0160	ybxA	Cobalt transport ATP-binding protein cbiO	1.33332	P
13	BC3856	rpmB	LSU ribosomal protein L28P	1.31756	J
14	BC3986	ykuJ	hypothetical Cytosolic Protein	1.3077	S
15	BC4637	ackA	Acetate kinase	1.26668	C
16	BC0564		hypothetical lipoprotein	1.26008	C
17	BC4916		hypothetical Cytosolic Protein	1.23741	S
18	BC2752	ypeB	hypothetical Membrane Spanning Protein	1.2207	S
19	BC1868		Phage protein	1.21649	S
20	BC5134		Inosine-uridine preferring nucleoside hydrolase	1.2119	F
21	BC5117		ABC transporter permease protein	1.20543	S
22	BC2854		Oxidoreductase	1.18445	C
23	BC5034	yoaH	Methyl-accepting chemotaxis protein	1.1683	NT
24	BC5266		Heteropolysaccharide repeat unit export protein	1.16789	S
25	BC3702		Antirepressor	1.13659	S
26	BC0162	ybaF	Cobalt transport protein cbiQ	1.11509	P
27	BC5268		Secreted polysaccharide polymerase	1.1086	S
28	BC3887		Carbamoyl-phosphate synthase small chain	1.10478	EF
29	BC5269		Amylovoran biosynthesis AmsK	1.10476	M
30	BC5439	ysbA	Murein hydrolase exporter	1.10231	R
31	BC3703		Phage protein	1.09219	S
32	BC5265	lytR	Transcriptional regulator, LytR family	1.07473	K
33	BC1879		Transglycosylase	1.06246	S
34	BC1885		Phage protein	1.06235	S
35	BC5118		ABC transporter ATP-binding protein	1.06073	E
36	BC5267	yveT	Glycosyltransferase	1.0434	M
37	BC3626		hypothetical Cytosolic Protein	1.03217	S
38	BC5125		hypothetical protein	1.02614	M
39	BC1884		Transcription state regulatory protein abrB	1.02469	K
40	BC5120		hypothetical Cytosolic Protein	1.01563	S
1	BC0185	rocF	Arginase	-1.1432	E
2	BC0208	dppC	Oligopeptide transport system permease protein oppC	-1.90474	EP
3	BC0209		Oligopeptide transport ATP-binding protein oppD	-1.65061	EP
4	BC0210		Oligopeptide transport ATP-binding protein oppF	-1.63273	E
5	BC0237		Galactose-1-phosphate uridylyltransferase	-1.03284	C
6	BC0347		ABC transporter permease protein	-1.77747	P
7	BC0348	yhcJ	ABC transporter substrate-binding protein	-1.68878	P
8	BC0743		Hydroxymethylpyrimidine transport ATP-binding protein	-1.44681	P
9	BC0813		enterotoxin / cell-wall binding protein	-1.03453	TS
10	BC0855		Multidrug resistance protein B	-1.21431	GEPR
11	BC1180	oppB	Oligopeptide transport system permease protein oppB	-1.14202	EP
12	BC1181	oppC	Oligopeptide transport system permease protein oppC	-1.19104	EP
13	BC1182	oppD	Oligopeptide transport ATP-binding protein oppD	-1.33166	EP
14	BC1183	oppF	Oligopeptide transport ATP-binding protein oppF	-1.20569	E
15	BC1296	ysfD	(S)-2-hydroxy-acid oxidase subunit GlcF	-1.0013	C
16	BC1316		PhaR protein	-1.5515	S
17	BC1317		Acetoacetyl-CoA reductase	-1.51442	IQR
18	BC1318		Poly-beta-hydroxybutyrate polymerase	-1.48139	I
19	BC1569		Xanthine phosphoribosyltransferase	-1.00921	F
20	BC1717	ygaJ	Peptidase E	-1.14426	E
21	BC1746		Aspartate--ammonia ligase	-1.18289	E
22	BC2190		Penicillin-binding protein	-1.70674	V
23	BC2292		3-hydroxyisobutyryl-coenzyme A hydrolase	-1.05926	I
24	BC2629		Methionyl-tRNA formyltransferase	-1.32424	J
25	BC2939	tyrA	Arogenate dehydrogenase	-1.05146	E
26	BC3880		hypothetical Membrane Spanning Protein	-1.05964	S
27	BC4036	ykrW	Ribulose bisphosphate carboxylase large chain	-1.04578	G
28	BC4073		Anti-sigma F factor	-1.13529	T
29	BC4158		2-oxoisovalerate dehydrogenase beta subunit	-1.05203	C
30	BC4212		Transcriptional regulator, TetR family	-1.04138	K
31	BC4213		Quaternary ammonium compound-resistance protein	-1.21827	P
32	BC4214	ykkD	Quaternary ammonium compound-resistance protein	-1.284	P
33	BC4365		Alcohol dehydrogenase	-1.03681	C
34	BC4986	yusB	ABC transporter permease protein	-1.08913	P
35	BC5233		D-alanine aminotransferase	-1.19017	EH
36	BC5239		SH3 domain-containing protein	-1.48555	TS
37	BCp0001		hypothetical protein	-1.46618	S
38	BCp0002		hypothetical protein	-1.2061	S
39	sRNABC051			-1.26833	S
40	sRNABC052			-1.00669	S

## Sheet: TabS5A
Supplementary Table S5A: Differentially regulated SigB- dependent or SigB and Bc1009-dependent proteins in non-heat-stressed condition at 30°C in B. cereus ATCC14579 wt cells versus ΔsigB and Δbc1009 mutants
Bold: indicate SigB and Bc1009-induced or downregulated proteins in wt cells versus ΔsigB and Δbc1009 mutants at 30°C
Not Bold: indicate SigB-induced or downregulated proteins in wt cells versus ΔsigB mutant at 30°C
log2 FC: log 2 protein fold change values at T0
COG: Cluster of orthologous groups
Induction				SigB- dependent wt 30°C / ΔsigB 30°C	Bc1009- dependent wt 30°C / Δbc1009 30°C		Repression				SigB- dependent wt 30°C / ΔsigB 30°C	Bc1009- dependent wt 30°C / Δbc1009 30°C
No.	Locus Tag	Protein	Annotation	log2 FC	log2 FC	COG	No.	Locus Tag	Protein	Annotation	log2 FC	log2 FC	COG
1	BC3699		Antigen/ lysozyme like protein	6.39623		M	1	BC3923		LSU ribosomal protein L32P	-7.94923		J
2	BC0944		hypothetical protein	5.41523		S	2	BC2051		Ribosomal-protein-alanine acetyltransferase	-7.93736		KR
3	BC5408	YfnB	2-haloalkanoic acid dehalogenase/ putative phosphatase	4.97521		R	3	BC2353		hypothetical protein	-6.964		S
4	BC5205	LevR	Transcriptional regulatory protein levR	4.31579		KTK	4	BC0385		Thioredoxin reductase, posttranslational modification, protein turnover, chaperones	-6.63084	-5.78906	O
5	BC0423	SrfAAH	Non-ribosomal peptide synthetase (adenylation domain)	4.12763	3.87516	Q	5	BC0405	ArgR	Arginine repressor, argR	-6.52132	-6.53543	K
6	BC2294		hypothetical Cytosolic Protein	4.09748	1.64005	S	6	BC3856	RpmB	LSU ribosomal protein L28P	-5.67902		J
7	BC2724	OmdAH	LAAC/ Bacteriocin-protection, YdeI or OmpD-Associated	4.05829	4.17203	S	7	BC2371	YfiB	Multidrug resistance ABC transporter ATP-binding and permease protein	-5.64517		V
8	BC1718		DUF family protein of unknown function	4.03807	4.85925	S	8	BC1970		hypothetical protein	-5.26976		H
9	BC3874	LprIH	lysozyme inhibitor, binds to and inhibits macrophage lysozyme, aid bacterial survival	3.66145		S	9	BC2355		hypothetical protein	-4.92636	-3.15881	S
10	BC4667		Ankyrin	3.62601		R	10	BC3550		Argininosuccinate lyase	-3.40364		E
11	BC3071	CutC	Copper homeostasis protein cutC	3.59423	3.09358	P	11	BC1647		Flagellum-specific ATP synthase	-3.33106		NU
12	BC2752	YpeB	hypothetical Membrane Spanning Protein	3.51268	3.47225	S	12	BC1403	LeuD	3-isopropylmalate dehydratase small subunit	-3.15148		E
13	BC1303	YvfV	(S)-2-hydroxy-acid oxidase, iron-sulfur chain	3.46871	3.01524	C	13	BC1619	NfrA	Oxygen-insensitive NADPH nitroreductase	-3.06711		C
14	BC4453		Phage protein	3.45019		S	14	BC4463		Stage II sporulation protein B	-2.64689		S
15	BC5077		hypothetical protein	3.41221	3.16439	S	15	BC4692		hypothetical protein	-2.63505		S
16	BC4830		ABC transporter permease protein	3.33314	0.973446	V	16	BC0288	YdiD	Ribosomal-protein-alanine acetyltransferase	-2.57176		R
17	BC2512		hypothetical protein	3.30529		S	17	BC4373	YxiP	hypothetical protein	-2.48229		D
18	BC0198		ABC transporter substrate-binding protein	3.0548		P	18	BC3982	CcpC	Transcriptional regulators, LysR family	-2.44814		K
19	BC0580		NAD-dependent malic enzyme	3.04941		C	19	BC1011		hypothetical protein	-2.38209		S
20	BC0544		iron-sulfur cluster-binding protein	3.03146	3.05736	C	20	BC3110	YndF	Spore germination protein BC	-2.30569		S
21	BC1662	FliM	Flagellar motor switch protein fliM	3.02029	2.85573	N	21	BC3132		General stress protein 17M	-2.17197		S
22	BC4165	BkdR	Sigma-54-dependent transcriptional activator	3.01215		KT	22	BC4058	YpuG	hypothetical Cytosolic Protein	-2.14543		S
23	BC2296	YirY	Exonuclease SbcC	2.99869		L	23	BC4250		5-methyltetrahydrofolate--homocysteine methyltransferase	-2.06146		E
24	BC4124		Transcriptional regulator, MarR family	2.9507		K	24	BC4221		ABC transporter ATP-binding protein	-2.0351		V
25	BC1640		hypothetical protein	2.89561		S	25	BC3821	UppS	Undecaprenyl pyrophosphate synthetase	-1.97802		I
26	BC5121		protein of unknown function	2.80048	1.79044	S	26	BC3298		hypothetical Cytosolic Protein	-1.9772		S
27	BC0576	McpBH	Methyl-accepting chemotaxis protein	2.79247	1.35545	NT	27	BC2424		hypothetical protein	-1.96016		S
28	BC4236		ComG operon protein 4	2.77929	3.01254	NU	28	BC2077		YukE protein of unknown function	-1.95045	-2.01974	S
29	BC5243		protein with unknown function	2.7663	2.64432	S	29	BC3938	YlbA	hypothetical Cytosolic Protein	-1.89448		S
30	BC4496	RacE	Glutamate racemase	2.73091	2.60417	M	30	BC0857		hypothetical protein	-1.8777		R
31	BC3257		N-acetylmuramoyl-L-alanine amidase, Cell wall or membrane biogenesis	2.71745	2.38588	TM	31	BC0142	RplX	LSU ribosomal protein L24P	-1.84113		J
32	BC5124		Protein with unknown function	2.64805		S	32	BC0041	YabC	Corrin/porphyrin methyltransferase	-1.83594		R
33	BC3698		Cell wall endopeptidase, family M23/M37	2.63393	3.90482	M	33	BC3125		hypothetical protein	-1.71728		S
34	BC2210		NAD(P)H nitroreductase	2.62408		C	34	BC0365	YfjN	Nitrogen regulation protein NIFR3	-1.6962		J
35	BC2941	AroF	Chorismate synthase	2.60051		E	35	BC3322		hypothetical protein	-1.66966		S
36	BC0232		hypothetical Membrane Spanning Protein	2.58698	1.37837	S	36	BC4151	YqiW	hypothetical protein	-1.64688		S
37	BC0678		Methyl-accepting chemotaxis protein, signaling domain	2.58333	1.95293	NT	37	BC4203	YhcW	Phosphoglycolate phosphatase	-1.6101		R
38	BC5123		homolog of lantibiotic biosynthesis dehydratase C-term	2.53445	1.76478	S	38	BC1316		PhaR protein	-1.60247		S
39	BC4019		hypothetical protein	2.51005	1.45654	S	39	BC3587		Transcriptional regulator, LytR family	-1.58859		K
40	BC1202		Serine/threonine protein phosphatase	2.50836	1.13943	T	40	BC3005		Glycosyltransferase involved in cell wall biogenesis	-1.56162		M
41	BC4518	SdhC	Succinate dehydrogenase cytochrome b558 subunit	2.49384		C	41	BC1363	LrpC	Leucine-responsive regulatory protein	-1.52192	-0.911515	K
42	BC1663	FliN	Flagellar motor switch protein fliN	2.48861	2.7838	NU	42	BC2984		Immune inhibitor A precursor	-1.47642		S
43	BC3406		Oxidoreductase	2.47555	2.5916	R	43	BC3718	FruA	PTS system, fructose-specific IIABC component	-1.47167		GT
44	BC3107		UvrC-like protein	2.46675		L	44	BC2590		Phage protein	-1.45076		S
45	BC5280	YwpB	(3R)-hydroxymyristoyl-[acyl carrier protein] dehydratase	2.39824		I	45	BC3728		hypothetical protein	-1.43469	-1.42633	L
46	BC2846		Protein dltD precursor	2.37061		M	46	BC1848		Prophage helix-turn-helix protein	-1.43317		S
47	BC0453	YkvW	Zinc uptake P-type ATPase	2.34281		P	47	BC3480		DNA mismatch repair protein mutS	-1.43302	-1.44893	L
48	BC4547		Cell surface protein	2.33776		M	48	BC2753	SleB	Cell wall hydrolase cwlJ	-1.428		M
49	BC5118		ABC transporter ATP-binding protein	2.32824	1.9021	E	49	BC2379		Transcriptional regulator	-1.42244		K
50	BC1688	YmfQ	IG hypothetical 17894	2.318	1.59688	S	50	BC1520	YpiB	hypothetical Cytosolic Protein	-1.41942	-1.05052	S
51	BC4170	SpoOA	Stage sporulation protein A	2.2371	1.26748	TK	51	BC1660	YjbJ	Soluble lytic murein transglycosylase	-1.41884	-1.79979	M
52	BC5125		Peptidase family M50	2.2252	2.26592	M	52	BC5341	AcdA	Acyl-CoA dehydrogenase, short-chain specific	-1.37819	-1.53962	I
53	BC5198	YviA/degV	DegV family fatty acid binding protein, phosphorylation of fatty acids	2.21832	2.01554	S	53	BC1359	YhcH	Bacitracin transport ATP-binding protein bcrA	-1.37615		V
54	BC5122		YcaO cyclodehydratase, ATP-ad Mg2+-binding	2.19323	1.86943	S	54	BC5101		Perfringolysin O precursor	-1.36005	-2.43018	S
55	BC5117		ABC transporter permease protein	2.16238	1.72672	S	55	BC3281		hypothetical protein	-1.35965	-0.906837	S
56	BC4341	YwaC	GTP pyrophosphokinase	2.16126		S	56	BC0416		Phage infection protein	-1.3513		S
57	BC3520	TarH	Methyl-accepting chemotaxis protein (motility, Signal transduction)	2.12232		NT	57	BC3341		1-deoxy-D-xylulose 5-phosphate reductoisomerase	-1.35052		I
58	BC5119		In operon with BC5120, which is a nitroreductase family protein	2.10897	1.76741	S	58	BC1638		Flagellar hook-associated protein 2	-1.3327	-1.52571	N
59	BC4239		ComG operon protein 1	2.07692		NU	59	BC2251	KamA	Lysine 2,3-aminomutase	-1.30341		E
60	BC1857	SbcD	Exonuclease SbcD, DNA recombination and repair	2.06919	2.84181	L	60	BC5002	YusJ	Acyl-CoA dehydrogenase	-1.2962	-0.885047	I
61	BC1472	RluB	Ribosomal large subunit pseudouridine synthase B	2.05141		J	61	BC3693		Transcriptional regulator, PadR family	-1.29404		K
62	BC4512	MotB	Chemotaxis motB protein	2.03513	0.732641	N	62	BC1914		Phage protein	-1.29134		K
63	BC2842		hypothetical protein	2.02628		S	63	BC4039	YkrZ	2-hydroxy-3-oxo-5-methylthiopent-2-enoate oxidase	-1.27651		S
64	BC5103	YclP	Ferric anguibactin transport ATP-binding protein	2.00824	1.7297	P	64	BC1535	YpjH	Glycosyltransferase	-1.2488		M
65	BC2357		Cold shock protein	2.0015		S	65	BC4460		Type I restriction-modification system specificity subunit	-1.23708		V
66	BC1658	YvzB	Flagellin	1.92869	2.41817	N	66	BC4927		Cell surface protein	-1.22713		L
67	BC5141	CggR	Central glycolytic genes regulator	1.91837	2.33051	K	67	BC1898		Phage protein	-1.20169		S
68	BC4530		hypothetical protein	1.91166		S	68	BC3159		NAD-dependent epimerase/dehydratase / Alpha/beta hydrolase	-1.16739		MGRQ
69	BC3995	YkyB	hypothetical Cytosolic Protein	1.90616		S	69	BC5048		Ferritin	-1.16254		P
70	BC0185	RocF	Arginase	1.88769		E	70	BC2126	MoeEH	Molybdopterin synthase catalytic subunit	-1.13712		H
71	BC5000	YobS	Transcriptional regulator, TetR family	1.88495		K	71	BC0972		hypothetical protein	-1.13272		R
72	BC1168	ClpB	ClpB protein	1.85908	1.45442	O	72	BC2448		D-alanyl-D-alanine carboxypeptidase	-1.12417		M
73	BC0336		Somatin-like protein	1.83279		O	73	BC2037	YcgQ	hypothetical Membrane Spanning Protein	-1.10275		S
74	BC1651	FlgE	Flagellar hook protein flgE	1.79593	1.8084	N	74	BC4634		Protein ecsC	-1.09556		S
75	BC5128	SmpB	SsrA-binding protein, required for rescue of stalled ribosomes	1.73865	1.65853	O	75	BC5325	YwlC	SUA5 protein	-1.08676		J
76	BC0756		Sensor protein kdpD	1.7326		T	76	BC1353	YosM	NrdI protein	-1.00778		F
77	BC0903		Methyltransferase	1.71956		L	77	BC0366		hypothetical protein	-0.979531	-0.738545	S
78	BC4703	YtzE	Transcriptional regulator, DeoR family	1.6859	1.09033	KG	78	BC0361	YxkH	Polysaccharide deacetylase	-0.976945		G
79	BC5034	YoaH	Methyl-accepting chemotaxis protein	1.67268	1.0837	NT	79	BC1017		hypothetical protein	-0.974544		S
80	BC3355	YrkA	Magnesium and cobalt efflux protein corC	1.66571		R	80	BC3121		5'-nucleotidase	-0.972063		F
81	BC1422	Sat	Sulfate adenylyltransferase	1.61402		P	81	BC4256		Transcriptional regulator, ArsR family	-0.952532	-0.774652	K
82	BC0073	YacB	Bvg accessory factor	1.61332		K	82	BC0076	PabB	Para-aminobenzoate synthase component I	-0.950047		EH
83	BC0026	RecR	Recombination protein recR	1.59226		L	83	BC1540	PanB	3-methyl-2-oxobutanoate hydroxymethyltransferase	-0.948817		H
84	BC1398		Acetolactate synthase small subunit	1.58599		E	84	BC5274	YveM	UDP-N-acetylglucosamine 4,6-dehydratase	-0.87687	-1.20465	MG
85	BC3812	YlxQ	LSU ribosomal protein L7AE	1.57883		J	85	BC3731	YvgY	COP associated protein	-0.873131	-0.684896	P
86	BC1277		D-alanyl-D-alanine carboxypeptidase	1.57293		M	86	BC3007		Acetylornithine aminotransferase	-0.862357		E
87	BC0422		Methyl-accepting chemotaxis protein, signaling domain	1.51956		NT	87	BC0679		Cell wall-binding protein	-0.850946	-1.26313	S
88	BC4403	YrvE	Single-stranded-DNA-specific exonuclease recJ	1.51841	1.25747	L, S	88	BC0808		PTS system, diacetylchitobiose-specific IIB component	-0.83848		G
89	BC5410	YocJ	FMN-dependent NADH-azoreductase	1.51062		I	89	BC2147	RapG	Response regulator aspartate phosphatase	-0.827832		R
90	BC5120		hypothetical Cytosolic Protein	1.49495	1.34141	S	90	BC0135	RpsS	SSU ribosomal protein S19P	-0.822783		J
91	BC1850		Transcriptional regulator	1.4757	1.01655	K	91	BC0858		Modulator of drug activity B	-0.820144	-0.734457	R
92	BC4449		hypothetical Membrane Spanning Protein	1.47016		L	92	BC2032	YjhB	Phosphohydrolase (MutT/nudix family protein)	-0.818247		F
93	BC4619		hypothetical protein	1.4643		S	93	BC0042	AbrB	Transcription state regulatory protein abrB	-0.810816		K
94	BC1632	CheR	Chemotaxis protein methyltransferase	1.45649		NT	94	BC2655	YkoD	Cobalt transport ATP-binding protein cbiO	-0.777482		P
95	BC1282	SinR	SinR protein	1.44366		K	95	BC0021		Deoxyguanosine kinase	-0.764303		F
96	BC4984		ABC transporter substrate-binding protein	1.41529	1.0655	P	96	BC0157	RpsK	SSU ribosomal protein S11P	-0.752574	-0.799012	J
97	BC5263		UDP-glucose 4-epimerase	1.41082		M	97	BC0052	YabJ	Translation initiation inhibitor	-0.74241		J
98	BC5428		hypothetical protein	1.39594		S	98	BC1341	YkvJ	Aluminum resistance protein	-0.739543		R
99	BC5255	YknX	periplasmic component of efflux system	1.39543	1.06644	M	99	BC3303		hypothetical protein	-0.711741		J
100	BC5018		hypothetical Membrane Spanning Protein	1.39236		S	100	BC2773		RRF2 family protein	-0.679183		K
101	BC5200	YvhJ	Transcriptional regulator, LytR family	1.38575		K	101	BC1246		NADH dehydrogenase	-0.673806		R
102	BC2740	SecY	Protein translocase subunit SecY	1.38515		U	102	BC4374	GreA	Transcription elongation factor greA	-0.672547		K
103	BC1654	CheV	Chemotaxis protein cheV	1.38376	0.975229	TN	103	BC0981		Dihydroxyacetone kinase	-0.664926		G
104	BC2285	MmgD	2-methylcitrate synthase	1.35799	1.25035	C	104	BC0824		Lactoylglutathione lyase	-0.653235		E
105	BC1771		Fibronectin-binding protein	1.35493		S	105	BC5335	FbaA	Fructose-bisphosphate aldolase	-0.62072	-0.702997	G
106	BC2464		S-layer protein / Peptidoglycan endo-beta-N-acetylglucosaminidase	1.35488	1.98962	G	106	BC4415	RuvA	Holliday junction DNA helicase ruvA	-0.5996		L
107	BC1639	FliS	Flagellar protein fliS	1.34362	1.0129	NUO	107	BC3680	YneF	hypothetical protein	-0.587425		S
108	BC0267	YdcI	Transcription accessory protein (S1 RNA binding domain)	1.31462		K	108	BC0083	yacF	Nif3 family protein		-1.95115	J
109	BC0001	DnaA	Chromosomal replication initiator protein dnaA	1.30526		L	109	BC0100	mcsA	ClpC ATPase		-1.08939	S
110	BC1760		3-oxoacyl-[acyl-carrier-protein] synthase III	1.29967		I	110	BC0101	mcsB	Arginine kinase		-0.668014	E
111	BC0888	CwlH	N-acetylmuramoyl-L-alanine amidase	1.2922	1.17532	M	111	BC0164	rplM	LSU ribosomal protein L13P		-0.846257	J
112	BC1725	DsdA	D-serine dehydratase	1.28979		E	112	BC0489		Glycosyltransferase involved in cell wall biogenesis		-2.15265	M
113	BC5404		Homoserine dehydrogenase	1.2785		E	113	BC0504	yfhQ	A/G-specific adenine DNA glycosylase		-1.26067	L
114	BC1624		hydrolase (HAD superfamily)	1.26912		R	114	BC0707		Ferrous iron transport protein B		-1.31387	P
115	BC3947	PycA	Pyruvate carboxylase	1.26735	0.985561	C	115	BC0821		CotJC protein		-0.719755	P
116	BC4262	YqgN	5-formyltetrahydrofolate cyclo-ligase	1.26279		H	116	BC0875		hypothetical protein		-1.21516	S
117	BC3081	YhjR	hypothetical protein	1.26147	1.21301	S	117	BC0999	#N/A	hypothetical protein		-0.868525	S
118	BC0896		S-layer protein / Peptidoglycan endo-beta-N-acetylglucosaminidase	1.24893	0.877934	G	118	BC1024	ykcA	Glyoxalase family protein		-0.704631	E
119	BC1060		Collagen adhesion protein	1.24606		M	119	BC1050	ecsA	ABC-type transporter ATP-binding protein ecsA		-0.744759	V
120	BC0604		hypothetical protein	1.24089		S	120	BC1179		Oligopeptide-binding protein oppA		-1.72112	E
121	BC4209	YqhM	Lipoate-protein ligase A	1.23268		H	121	BC1690		D-alanyl-D-alanine carboxypeptidase		-1.60052	V
122	BC1657	#N/A	#N/A	1.23183	1.46268	S	122	BC1715		Transcriptional regulator		-1.16184	KS
123	BC4579	DnaI	Primosomal protein dnaI	1.19507		L	123	BC1719		Transcriptional regulator, MecI family		-1.68483	K
124	BC4741		DNA integration/recombination/invertion protein	1.18738		L	124	BC1746		Aspartate--ammonia ligase		-3.50864	E
125	BC5436		Peptide methionine sulfoxide reductase	1.18125		O	125	BC1861		DNA/RNA helicase (DEAD/DEAH box family)		-1.77633	KL
126	BC1659	#N/A	#N/A	1.17953	1.02634	S	126	BC2437		hypothetical protein		-1.9418	S
127	BC0404	TarH	Methyl-accepting chemotaxis protein (motility, Signal transduction)	1.17088	1.62227	NT	127	BC2923		Acetyltransferase		-1.19924	KR
128	BC0053		Stage V sporulation protein G	1.15291		M	128	BC3095	ansR	Ans operon repressor protein		-2.02427	K
129	BC3687		2',3'-cyclic-nucleotide 2'-phosphodiesterase	1.14829		F	129	BC3270		hypothetical Membrane Spanning Protein		-1.86225	S
130	BC1794	#N/A	#N/A	1.13034		E	130	BC3321	yfkO	NAD(P)H-dependent flavin reductase		-2.66575	C
131	BC2431	PhnB	PhnB protein	1.12386	0.624714	S	131	BC3690	lexA	LexA repressor		-0.60382	KT
132	BC4970		hypothetical protein	1.12245		S	132	BC3790	yufP	Nucleoside transport ATP-binding protein		-1.91979	R
133	BC3919	YllA	hypothetical Membrane Spanning Protein	1.11689		S	133	BC3952		GTPase		-0.636994	J
134	BC0597	YueK	Nicotinate phosphoribosyltransferase	1.10272	1.48246	H	134	BC4205	splB	Spore photoproduct lyase		-0.945518	L
135	BC1581		Mg(2+) P-type ATPase-like protein	1.09608		P	135	BC4384		hypothetical protein		-0.607052	S
136	BC4492		putative phosphoesterase	1.09217		R	136	BC4462		Septum formation protein Maf		-7.80745	D
137	BC3394		4-oxalocrotonate tautomerase	1.08486		R	137	BC4508	ywnA	RRF2 family protein		-1.86885	K
138	BC2435		Phosphoglycerate mutase	1.08133		G	138	BC4525	ysiA	Transcriptional regulator, TetR family		-0.752029	K
139	BC1157		Alpha-amylase	1.07647	0.777617	G	139	BC4649	ezrA	Septation ring formation regulator		-2.18288	D
140	BC1653		hypothetical protein	1.06941	0.682686	S	140	BC4839	#N/A	hypothetical protein		-0.779616	V
141	BC0331	PurM	Phosphoribosylformylglycinamidine cyclo-ligase	1.05572		F	141	BC5221		Phage infection protein		-2.75657	S
142	BC1962		Phosphohydrolase (MutT/nudix family protein)	1.05004		LR	142	BC5237	ydaM	N-acetylglucosaminyltransferase		-1.22303	M
143	BC5157	YvcI	Mutator mutT protein (7,8-dihydro-8-oxoguanine-triphosphatase)	1.04814		LR	143	BC5239		hypothetical protein		-0.892874	TS
144	BC3571	YrhF	hypothetical Cytosolic Protein	1.04411		S	144	BC5309	atpH	ATP synthase delta chain		-0.616654	C
145	BC1593	YitH	Acetyltransferase	1.03045		KR	145	BC5377	ywhC	Membrane metalloprotease		-0.849089	R
146	BC5374	YqiK	Glycerophosphoryl diester phosphodiesterase	1.02936		C
147	BC4286		NIF3-related protein	1.01383		S
148	BC3209		hypothetical Cytosolic Protein	1.01077		S
149	BC2862	PrsA	Protein export protein prsA precursor	1.00917		O
150	BC4178		Exodeoxyribonuclease VII small subunit	1.00607	0.661257	L
151	BC4437	YsxB	hypothetical ribosome-associated protein	0.991398		J
152	BC2579		hypothetical Cytosolic Protein	0.977338		J
153	BC1726		hypothetical Membrane Spanning Protein	0.975476	1.77191	S
154	BC0675		hypothetical protein	0.963358	1.99315	S
155	BC0499	YfhH	Transcriptional regulator	0.957129		S
156	BC2087		hypothetical protein	0.953998		S
157	BC0449		hypothetical protein	0.941264		S
158	BC3976	YkzG	putative transcriptional regulator	0.935442		S
159	BC1936		Transcriptional regulator, MarR family	0.923165		K
160	BC0038	YaaT	Tpl protein	0.922662		S
161	BC5422		O-Antigen ligase - like protein	0.917845		S
162	BC1131		Protein of unknown function	0.916377		K
163	BC1338		Oligoendopeptidase F	0.915006		E
164	BC0303		Alpha/beta hydrolase	0.905329		R
165	BC2896		Aspartate aminotransferase	0.875335		E
166	BC3996		hypothetical protein	0.856266		S
167	BC4155	RodA	Rod shape-determining protein rodA	0.853139		D
168	BC5222	YybE	Transcriptional regulators, LysR family	0.838324		K
169	BC4469	HemB	Delta-aminolevulinic acid dehydratase	0.836925		H
170	BC1454	YkaA	putative pit accessory protein	0.834693		P
171	BC5189	SecA	Protein translocase subunit SecA	0.814911	1.0646	U
172	BC0056		Peptidyl-tRNA hydrolase	0.808839		J
173	BC1288		Spermidine/putrescine transport system permease protein potC	0.795076		E
174	BC4955	YutG	Low temperature requirement C protein	0.795006		I
175	BC0364	YefA	tRNA (Uracil-5-) -methyltransferase	0.791177		J
176	BC2021	YcdH	High-affinity zinc uptake system protein znuA precursor	0.778779		P
177	BC4958		NAD(P)H dehydrogenase [quinone]	0.77832		R
178	BC0044	YabD	Sec-independent secretion protein tatD	0.765663		L
179	BC5252		hypothetical Membrane Spanning Protein	0.752249		S
180	BC0954		tcdA-E operon negative regulator	0.73843		S
181	BC4694		hypothetical protein	0.729375		S
182	BC5241	YvbJ	IG hypothetical 16680	0.72354	1.28113	S
183	BC1195	YjbI	Globin Family Protein	0.717724		R
184	BC3831	TopA	DNA topoisomerase I	0.716874		L
185	BC3058		Phosphohydrolase (MutT/nudix family protein)	0.716803		LR
186	BC1532	DapB	Dihydrodipicolinate reductase	0.716085		E
187	BC3865		Polypeptide deformylase	0.715137		J
188	BC0883	AlsS	Acetolactate synthase large subunit	0.706292		EH
189	BC3807	RibC	Riboflavin kinase	0.705197		H
190	BC3929	YlbI	Phosphopantetheine adenylyltransferase	0.700313		H
191	BC1637		Flagellar hook-associated protein 3	0.69764		N
192	BC3659		hypothetical protein	0.695677		S
193	BC4198	YqhT	Xaa-Pro dipeptidase	0.691431		E
194	BC4791	YtiB	Carbonic anhydrase	0.689905	1.27483	P
195	BC0437		Phosphoglyceromutase/phosphopentomutase	0.683664		R
196	BC0383	FhuD	Ferrichrome-binding protein	0.678429		P
197	BC1477	ResD	Transcriptional regulatory protein resD	0.652352		TK
198	BC1261		ATP/GTP-binding protein	0.649365		LR
199	BC3774		Pyruvate synthase alpha chain	0.643885		C
200	BC0368		hypothetical Cytosolic Protein	0.642179		S
201	BC5380		Ferrichrome-binding protein	0.639273		P
202	BC4909	KapB	Kinase-associated protein B	0.634255		S
203	BC5454		Molybdenum cofactor biosynthesis enzyme and related Fe-S oxidoreductases	0.627523		R
204	BC4900	YugI	S1-type RNA-binding domain	0.61124		J
205	BC5063		UDP-N-acetylenolpyruvoylglucosamine reductase	0.605996		M
206	BC2103	YfmL	ATP-dependent RNA helicase	0.597924		LKJ
207	BC2321		tRNA pseudouridine synthase A	0.597082		J
208	BC4801	YvqH	Phage shock protein A	0.59369		KT
209	BC0546	CspR	23S rRNA methyltransferase	0.593258		J
210	BC2019		Low-affinity zinc transport protein	0.588956		R
211	BC1066	YhgC	Signal transduction protein TRAP	0.586223		R
212	BC1497		Cytidylate kinase	0.586101		F
213	BC0426		Hydroxymethylpyrimidine-binding protein		0.778165	P
214	BC0815	yknY	ABC transporter ATP-binding protein		0.632121	V
215	BC1165	yitU	hydrolase (HAD superfamily)		0.798514	R
216	BC1172		ComZ protein		2.675	G
217	BC1359	yhcH	Bacitracin transport ATP-binding protein bcrA		0.625448	V
218	BC1370	dltC	D-alanyl carrier protein		3.5514	IQ
219	BC1603		0		0.666266	K
220	BC1628	cheA	Chemotaxis protein cheA		1.0785	NT
221	BC1629	fliY	Chemotaxis protein cheC		0.680086	NTU
222	BC1642	flgC	Flagellar basal-body rod protein flgC		0.943021	N
223	BC1652		hypothetical protein		0.627992	S
224	BC1661		Flagellar motor switch protein fliN		2.36547	NU
225	BC1800		Two-component response regulator vanR		1.13731	TK
226	BC1914		Phage protein		0.655426	K
227	BC1991		putative murein endopeptidase		0.99492	D
228	BC2057		Stomatin like protein		1.33935	O
229	BC2102		hypothetical protein		0.602249	S
230	BC2299		hypothetical protein		0.855999	S
231	BC2607		hypothetical protein		0.752864	S
232	BC3135		Carboxymethylenebutenolidase-related protein		1.58413	R
233	BC3194		Transcriptional regulator, MarR family		0.96675	K
234	BC3286		hypothetical protein		0.879569	S
235	BC3587		Transcriptional regulator, LytR family		0.806797	K
236	BC3595	yvaA	Oxidoreductase		1.36994	R
237	BC3886		Carbamoyl-phosphate synthase large chain		1.36966	EF
238	BC4224		Glycine dehydrogenase [decarboxylating]		3.1916	E
239	BC4302	phoH	PhoH protein		1.38492	T
240	BC4371		hypothetical protein		1.29818	S
241	BC4746	ytqA	Fe-S oxidoreductase		0.850824	R
242	BC4934		hypothetical protein		2.0311	S
243	BC5168	uvrB	Excinuclease ABC subunit B		1.7269	L
244	BC5242		Membrane protein with C2C2 zinc finger		2.46963	J

## Sheet: Tab S5B
Supplementary Table S5B: Differentially regulated SigB- dependent or SigB and Bc1009-dependent genes in non-heat-stressed condition at 30°C in B. cereus ATCC14579 wt cells versus ΔsigB and Δbc1009 mutants
Bold: indicate SigB and Bc1009-induced or downregulated genes in wt cells versus ΔsigB and Δbc1009 mutants at 30°C
Not Bold: indicate SigB-induced or downregulated genes in wt cells versus ΔsigB mutant at 30°C
log2 FC: log 2 protein fold change values at T0
COG: Cluster of orthologous groups
				wt 30°C/ ΔsigB 30°C	wt 30°C/ Δbc1009 30°C
No	Locus Tag	Gene	Annotation	log2 expression	log2 expression	COG
1	BC0423	srfAAH	Non-ribosomal peptide synthetase (adenylation domain)	1.76196	1.75432	Q
2	BC0576	mcpBH	Methyl-accepting chemotaxis protein	1.43863	1.84831	NT
3	BC0675		hypothetical protein	1.44696	1.49165	S
4	BC0678		Methyl-accepting chemotaxis protein	1.44115	1.31805	NT
5	BC0888	cwlH	N-acetylmuramoyl-L-alanine amidase	1.09871	1.29844	M
6	BC1653		LysR transcriptional regulator, can function as activator/repressor	1.03074	1.05216	S
7	BC1658	yvzB/fliC	Flagellin	1.58123	1.58369	N
8	BC1660	yjbJ	Soluble lytic murein transglycosylase	2.17425	2.25069	M
9	BC1662	fliM	Flagellar motor switch protein fliM	2.46158	2.57515	N
10	BC1663	fliN	Flagellar motor switch protein fliN	2.2693	2.27077	NU
11	BC1857	sbcD	Exonuclease SbcD	3.37387	3.32779	L
12	BC3257		N-acetylmuramoyl-L-alanine amidase	1.4341	1.40166	TM
13	BC3698		Cell wall endopeptidase, family M23/M37	3.65267	3.55612	M
14	BC5117		ABC transporter permease protein	1.24013	1.27529	S
15	BC5118		ABC transporter ATP-binding protein	1.24259	1.53415	E
16	BC5119		hypothetical protein	1.29067	1.54672	S
17	BC5120		hypothetical Cytosolic Protein	1.04873	1.20077	S
18	BC5121		hypothetical protein	1.19529	1.27386	S
19	BC5122		hypothetical Cytosolic Protein	1.17497	1.34383	S
20	BC5123		hypothetical protein	1.12127	1.33365	S
21	BC5241	yvbJ	IG hypothetical 16680	1.33415	1.41272	S
22	BC5243		hypothetical protein	1.37094	1.62996	S
23	BC0215		peptide ABC transporter substrate-binding protein	2.88426	1.70988	E
24	BC0492		Pyruvate formate-lyase activating enzyme	3.83796	1.0453	O
25	BC0559		Methyl-accepting chemotaxis protein	1.19711	1.21821	NT
26	BC0965		hypothetical protein	1.70337	2.27267	S
27	BC0966		Fimbria associated protein	1.47338	1.5077	M
28	BC1110	cytK	Cytotoxin K	1.75094	2.07179	S
29	BC1625		Chemotaxis motA protein	1.48812	1.70599	N
30	BC1626	ytxE	Chemotaxis motB protein	1.28369	1.48668	N
31	BC1656		Flagellin	1.19852	1.30167	N
32	BC1661	fliN	Flagellar motor switch protein fliN	2.51979	2.37905	NU
33	BC1664		Flagellar motor switch protein fliN	2.28515	2.3804	S
34	BC1665	fliP	Flagellar biosynthetic protein fliP	2.34656	2.58788	NU
35	BC1666	fliQ	Flagellar biosynthetic protein fliQ	2.30685	2.40233	NU
36	BC1667	fliR	Flagellar biosynthetic protein fliR	2.49732	2.47668	NU
37	BC1668	flhB	Flagellar biosynthetic protein flhB	2.29704	2.4083	NU
38	BC1669	flhA	Flagellar biosynthesis protein flhA	2.37058	2.38516	S
39	BC1670	flhF	Flagellar biosynthesis protein flhF	2.28493	2.48063	S
40	BC1671	flhA	Flagellar basal-body rod protein flgG	2.34718	2.52405	N
41	BC1672		Metal-dependent hydrolase related to alanyl-tRNA synthetase	1.36134	1.09043	R
42	BC1852		Exonuclease SbcC	3.23254	2.3114	L
43	BC1853		hypothetical protein	3.33937	2.50819	S
44	BC1855		Chromosome segregation ATPases	3.59437	1.97546	L
45	BC1856		Phage protein	2.95452	2.03719	S
46	BC1858		Phage protein	1.94359	1.59712	S
47	BC1860		Phage protein	2.92972	1.54834	S
48	BC1862		Phage protein	2.35637	1.82981	S
49	BC1873		Phage protein	1.70383	1.04391	S
50	BC1884	abrB	Transcriptional regulator during the transition from growth to stationary phase	1.77487	1.30302	K
51	BC1885		Phage protein	1.41182	1.20211	S
52	BC1887		Phage protein	1.24397	1.26161	S
53	BC2006	tlpA	Methyl-accepting chemotaxis protein	1.35764	1.49643	NT
54	BC2008		hypothetical protein	1.18202	1.04718	S
55	BC2056		hypothetical protein	1.71446	1.0732	OU
56	BC2057		Stomatin like protein	1.70001	1.40617	O
57	BC2465		hypothetical protein	1.15273	1.12792	S
58	BC3458		XpaF1 protein	1.52025	1.25362	S
59	BC3520		Methyl-accepting chemotaxis protein	1.77786	2.07146	NT
60	BC3694		N-acetylmuramoyl-L-alanine amidase	3.41284	3.01837	M
61	BC3695		holin	3.42127	3.34684	S
62	BC3696	#N/A	hypothetical protein	3.47026	3.48116	S
63	BC3697		hypothetical protein	2.35925	1.5953	S
64	BC3699		Antigen	3.96415	3.74419	M
65	BC3703		Phage protein	1.54887	1.81208	S
66	BC3763	#N/A	LysM peptidoglycan-binding domain-containing protein	1.592	1.74732	S
67	BC4337		hypothetical Membrane Spanning Protein	1.43153	1.4598	S
68	BC4340	ydfN	NAD(P)H nitroreductase	1.4166	1.16104	C
69	BC4792		Cytochrome d ubiquinol oxidase subunit I	3.15652	1.51275	C
70	BC4793		Cytochrome d ubiquinol oxidase subunit II	3.47438	1.85445	C
71	BC4933		Methyltransferase	1.42269	1.33586	R
72	BC5033	#N/A	HAMP domain-containing protein	2.8514	1.80893	S
73	BC5116		hypothetical protein	1.51769	1.70043	S
74	BC5126		Transposase	1.29891	1.4419	L
75	BC5242		Membrane protein with C2C2 zinc finger	1.83217	1.97641	J
1	BC1060		Collagen adhesion protein	-1.67755	-1.88985	M
2	BC1283	sinI	SinI protein	-2.08994	-1.00411	S
3	BC2078		hypothetical Membrane Spanning Protein	-1.88057	-1.45569	S
4	BC2080	yukC	hypothetical Membrane Associated Protein	-2.40212	-1.42489	S
5	BC2081	yukA	DNA segregation ATPase and related proteins (FtsK/SpoIIIE family)	-1.68795	-1.25193	D
6	BC3186	yrrS	hypothetical protein	-1.90017	-1.23773	S
7	BC5026		hypothetical protein	-4.70201	-2.91056	S
8	BC5027		Protein erfK/srfK precursor	-4.0752	-3.23577	S
9	BCp0001		hypothetical protein	-1.38408	-1.10531	S
10	BCp0002		hypothetical protein	-1.29988	-1.05432	S
11	BCp0003		hypothetical cytosolic protein	-1.0702	-1.04908	S
12	BCp0005		type B DNA polymerase	-1.52905	-1.21171	S
13	BCp0006		LexA repressor	-1.62846	-1.41222	KT
14	BCp0007		hypothetical membrane spanning protein	-1.99107	-2.055	S
15	BCp0008		hypothetical cytosolic protein	-1.66406	-1.88357	S
16	BCp0009		hypothetical cytosolic protein	-2.0488	-2.17454	S
17	BCp0010		hypothetical cytosolic protein	-1.72448	-1.9939	S
18	BCp0011		hypothetical membrane spanning protein	-1.5576	-2.1811	S
19	BCp0012		hypothetical protein	-1.7522	-2.1665	S
20	BCp0013		hypothetical cytosolic protein	-1.69887	-1.98333	S
21	BCp0014		hypothetical cytosolic protein	-1.75986	-1.94675	S
22	BCp0015		hypothetical membrane spanning protein	-1.53145	-1.706	S
23	BCp0016		N-acetylmuramoyl-L-alanine amidase	-1.68672	-1.9481	NU
24	BCp0017		hypothetical membrane spanning protein	-1.77295	-1.81732	S
25	BCp0018		hypothetical cytosolic protein	-1.7417	-1.71497	S
26	BCp0019		hypothetical protein	-1.63364	-1.91942	S
27	BCp0020		hypothetical protein	-1.49584	-1.7992	S
28	BCp0021		N-acetylmuramoyl-L-alanine amidase	-1.50361	-1.77657	M
